# Supplementary material for: Signs of Deregulated Gene Expression Are Present in Both CD14+ and CD14- PBMC From Non-Obese Men With Family History of T2DM
Source: Front Endocrinol (Lausanne). 2021 Feb 15;11:582732. doi: 10.3389/fendo.2020.582732 (PMC7917286; doi:10.3389/fendo.2020.582732)
Supplement: Supplementary Table 2 — mRNA levels-raw data. The output from Fluidigm Biomark instrument is shown, i.e. the values represent Ct values. FDR, first degree relatives of T2DM patients; NTC, non template control. [file Table_2.xlsx]

## Sheet: 1362254575 
Chip Run Info	Chip Run Info		1362254575	96.96 (136x)	GE 48x48 Standard v1	ROX	FAM-MGB			C39BIOMARK042
Application Version	Application Version	2003-01-04
Application Build	Application Build	20140305.1515
Export Type	Export Type	Heatmap Results : Inlet-based View
Quality Threshold	Quality Threshold	0.65
Baseline Correction Method	Baseline Correction Method	Linear
Ct Threshold Method	Ct Threshold Method	User Data (Detectors)
FAM-MGB Ct	FAM-MGB Ct
		1	2	3	4	5	6	7	8	9	10	11	12	13	14	15	16	17	18	19	20	21	22	23	24	25	26	27	28	29	30	31	32	33	34	35	36	37	38	39	40	41	42	43	44	45	46	47	48
		ABCA1	ACACA	ACADM	ACAT	ACLY	ACOX1	AKT1	APOE	ATF4	ATGL	ATP5O	CCL2	CCL5	CCR2	CD36	CLIC3	COX6C	CPT1A	CPT1B	CS	CX3CL1	DGAT1	DGAT2	DNAJ3C	DUSP1	DUSP10	EGR1	Egr2	FASN	FOS	SLC2A4	GOT2	GZMB	H6PD	HIF1a	HSPA5	HYOU1	MLXIPL	ICAM1	IKBKB	IL10	IL1b	IL2	IL-6	IL8	IRF1	IRF5	IRS1
66	control/1/CD14-/basal	20.6946	21.0053	18.9895	19.6653	15.5886	18.9156	22.3007	28.4458	14.3309	19.971	15.1479	28.5364	13.6054	16.5865	16.8705	18.784	15.2328	17.4945	23.4658	19.5736	999	21.1516	19.7952	16.5988	13.2814	21.2877	16.719	20.8042	17.9849	29.0094	999	18.797	18.7841	16.9894	16.4025	15.0571	18.9167	999	19.5268	18.0349	25.3373	19.5552	26.2681	25.5063	18.7482	14.3303	18.7712	22.5184
90	control/1/CD14-/OGTT	21.9964	19.8313	18.948	19.0854	16.0154	18.4299	19.1689	26.9579	14.3169	19.379	16.1432	28.2794	13.5956	16.6204	16.3116	18.4884	15.5664	18.3022	22.9596	19.3574	999	20.7594	19.793	16.7065	13.7411	21.0369	16.9497	20.5342	17.9102	27.2884	999	18.9763	19.7939	16.8512	16.1934	15.3467	18.7708	999	19.1842	17.3399	25.7339	19.7557	25.429	23.9326	18.3412	13.9523	18.4606	23.1213
54	control/1/CD14+/basal	19.6425	20.4685	19.1987	20.4602	15.1768	16.9877	21.7868	29.9123	13.8504	18.764	15.2238	22.461	16.7779	14.5734	12.9468	30.1076	15.5664	16.4326	23.884	18.8603	999	20.4721	16.4985	15.8156	10.9581	19.7829	11.8297	16.7908	18.668	21.8248	999	19.4561	999	16.3135	14.9245	14.3463	18.7506	28.3449	16.8077	17.8074	22.7408	14.8644	999	27.4016	14.841	13.6347	16.5914	24.2595
78	control/1/CD14+/OGTT	18.5338	20.6899	19.3429	20.2116	15.185	17.025	21.3775	28.3355	14.0963	18.9669	15.3015	22.6321	20.1393	14.5402	12.8779	28.6732	15.7664	17.0745	23.1196	19.0204	999	21.4361	16.5727	15.9579	11.0362	19.8012	12.34	16.8749	18.5033	21.9996	999	19.3162	34.5853	16.0565	15.371	14.9847	19.387	27.767	16.6418	17.4945	23.9052	15.6303	999	27.7057	15.0499	13.6151	16.0762	23.739
16	control/10/CD14-/basal	20.5298	20.3276	18.977	20.2365	15.5448	18.5537	24.6573	31.119	14.9353	20.1457	15.3059	999	12.5963	17.2535	18.7143	17.8718	15.706	17.8926	21.0038	19.1408	999	21.802	20.9978	16.5405	15.8842	20.8767	18.2778	23.0339	17.7673	28.7767	999	18.8026	17.005	16.844	16.0551	14.6956	19.2715	999	19.171	17.07	28.0514	20.9542	26.7478	23.3543	19.3456	13.8564	19.4094	22.9001
40	control/10/CD14-/OGTT	21.3331	20.5132	18.9878	19.9855	15.4955	18.5449	21.9659	29.9156	14.7169	20.2931	15.1209	30.2227	12.684	16.8535	18.6609	18.0495	15.2184	17.9579	20.2556	19.0722	999	21.6803	20.8422	16.6235	16.0281	20.8357	18.0791	22.423	17.916	33.6852	999	18.6198	18.0882	16.6619	16.0116	14.8718	19.203	999	19.199	17.0912	27.7898	20.788	27.1305	23.2815	20.2854	13.9028	19.4301	23.2296
4	control/10/CD14+/basal	15.1644	18.5433	18.7531	19.9009	15.628	17.4697	14.6869	28.1361	14.0924	18.623	15.7923	20.8634	18.3666	14.7046	13.2667	27.0427	17.3145	16.9725	20.9311	20.0005	27.9804	21.4443	17.6499	15.3762	10.9331	18.0958	11.5693	16.1246	18.3124	21.9774	999	18.779	30.9877	15.5039	14.1916	14.0731	19.1331	28.5549	16.3146	16.751	23.9603	14.4229	999	26.3225	15.3442	13.0609	15.2361	25.1068
28	control/10/CD14+/OGTT	17.9553	20.5243	18.6356	19.4407	14.9277	16.4787	20.3786	28.4516	13.8923	18.1897	14.5455	21.4583	18.8574	12.7924	12.5578	27.6198	15.2597	16.6398	20.9928	17.9738	999	20.4654	16.5185	15.1961	10.4373	18.1296	11.1127	17.2061	18.2883	21.6161	999	18.6391	27.0383	16.2912	14.7534	14.4608	19.0556	27.4627	16.2286	16.4833	22.6361	14.7191	999	27.1363	14.9131	13.1899	15.2368	25.0488
17	control/11/CD14-/basal	21.1531	21.3973	19.2893	20.3656	15.958	18.8007	22.6255	27.9696	15.1197	20.6704	15.5961	27.1477	13.7142	16.7681	18.7069	18.6306	15.7868	17.491	21.7195	19.4613	999	21.9881	19.2656	16.905	14.1854	20.8435	17.5763	22.3131	18.1738	27.2748	999	19.0925	17.901	17.9098	16.2146	15.6369	19.2078	999	19.2219	17.4047	27.8452	18.6083	25.9148	22.5476	16.6156	14.3591	18.7175	23.24
41	control/11/CD14-/OGTT	21.7329	21.0988	18.9839	19.8243	15.5025	18.5001	24.594	28.4483	14.7157	20.4185	15.2413	27.9499	13.3115	16.4627	18.6	18.4544	15.3238	17.4743	21.0124	19.2052	999	20.6543	19.069	16.5776	13.72	20.8789	16.5987	21.6572	17.6047	28.4581	999	18.7119	19.7925	16.7616	16.0534	14.8913	18.8391	29.2259	19.1571	17.24	26.8171	18.5998	25.8348	23.0626	15.9081	14.0271	18.6222	22.5432
5	control/11/CD14+/basal	16.1421	21.1052	19.028	17.842	15.7985	17.8813	15.2391	26.4361	14.3265	19.109	15.9074	18.74	19.0969	14.9284	13.3971	29.1197	17.812	16.9719	20.1632	20.166	999	22.3723	17.9547	16.0783	11.2118	21.69	12.0764	15.7121	18.4066	22.9459	999	18.9414	35.7244	15.8273	14.9801	13.8231	18.2037	999	16.6415	17.0243	25.1255	15.076	999	29.7832	15.6815	13.4371	15.085	25.9977
29	control/11/CD14+/OGTT	18.9134	21.1944	18.7995	20.0447	15.0933	17.0231	24.101	28.3458	14.2911	18.8483	15.1626	19.3317	18.5906	13.8427	12.7381	27.1901	15.5951	16.72	20.5443	18.4873	999	19.7916	17.0495	15.3877	10.2305	19.1703	11.3642	15.8445	18.6036	21.7353	999	19.006	999	16.4522	15.251	14.0118	19.2956	999	16.2378	16.9076	23.8992	14.2853	999	24.4884	13.7019	13.4514	15.6861	24.843
18	control/12/CD14-/basal	20.508	19.8982	18.3265	19.1194	15.344	18.2765	24.6847	28.0689	14.355	19.4098	14.9823	999	12.5221	16.1517	18.2851	18.2609	15.4427	17.1701	20.7881	18.8097	27.3912	22.0088	20.7781	16.1468	15.5024	20.3829	19.4844	23.093	17.4957	31.7141	28.3669	18.3673	18.1599	16.5137	15.6161	14.5435	18.4801	999	19.1301	16.8063	26.8534	20.8189	25.3571	23.3725	20.2768	13.9359	18.7865	22.8505
42	control/12/CD14-/OGTT	21.4562	20.7107	18.6434	19.4893	15.2123	18.3174	23.2245	28.4424	14.1131	19.8101	14.7573	999	12.44	15.6863	17.2754	18.8018	15.1768	17.4649	20.4876	18.7773	28.0751	20.6929	20.231	16.2238	14.6155	20.2557	18.0225	22.28	17.4846	29.2125	999	18.3401	19.494	16.5619	15.5757	14.3622	18.5534	999	19.0229	16.8828	26.7241	20.5394	25.429	23.0658	18.0756	14.1541	18.6689	22.2651
6	control/12/CD14+/basal	16.2691	20.8502	17.3518	18.0958	13.8612	15.5547	14.6275	26.1496	13.863	17.0066	13.8747	19.6073	14.759	12.9921	13.698	28.7568	17.796	17.0757	22.5626	19.9481	999	21.9758	18.2933	16.4496	11.3625	22.0269	12.9731	14.2788	18.3334	21.8195	999	19.0182	999	15.8421	14.6853	13.8621	18.3951	27.6568	16.4001	16.8606	24.6223	14.5589	999	25.771	15.1042	13.6225	15.4321	24.8258
30	control/12/CD14+/OGTT	18.6795	20.5319	18.5589	19.874	14.9358	16.6781	22.4524	27.8824	13.9033	18.4706	14.6612	21.1393	17.8351	13.5337	12.9249	26.3132	15.2235	16.5805	21.2796	18.2719	999	19.4066	17.1837	15.2789	10.3034	18.7352	12.0381	16.1202	18.5986	21.8991	999	18.8127	999	15.9938	14.8844	13.9902	18.4901	27.2537	16.1464	16.5682	23.1362	14.4276	999	24.2474	13.8485	13.5991	15.3477	24.424
71	control/2/CD14-/basal	18.9994	19.7146	18.275	19.1189	14.3532	17.9741	18.7626	27.8679	13.889	19.361	14.7661	21.0252	12.7518	16.1133	16.7357	16.709	14.6955	15.9745	21.6982	18.9321	27.3662	21.2018	18.1639	15.9368	11.7141	19.2604	15.5962	19.3427	16.9555	24.0708	28.0472	17.9639	15.8295	16.452	14.943	14.0525	17.6373	999	17.7727	16.5884	24.844	17.4072	25.9993	22.3343	14.632	12.121	17.574	21.0029
95	control/2/CD14-/OGTT	17.0905	21.9112	18.853	18.4248	15.8767	19.7753	22.6473	27.4536	14.238	17.8795	15.7972	20.5595	12.4628	18.1573	17.1964	19.2023	17.0065	18.5764	26.3612	21.4683	999	22.5215	20.4939	17.786	12.7504	22.888	15.1993	18.5467	17.999	25.7246	999	18.5266	18.7837	16.3242	15.8991	14.5442	18.3919	999	18.4818	17.5104	24.0676	18.1962	26.2085	23.0691	15.9545	12.9264	17.7058	21.5805
59	control/2/CD14+/basal	17.1889	19.6648	17.5941	18.1043	13.5358	16.4203	17.781	28.4366	13.1909	17.4022	13.8843	15.4026	20.2125	13.2002	11.8094	26.8009	13.9486	15.0819	21.3136	17.8009	999	19.8688	16.2559	14.6279	9.05481	17.8108	10.2977	14.2995	17.4084	20.3136	999	18.2558	28.0447	15.2477	13.399	12.8837	17.487	25.5019	15.054	16.1508	21.4662	12.6497	999	21.5311	13.655	11.5482	14.3231	24.3616
83	control/2/CD14+/OGTT	17.5025	20.5757	17.886	18.6507	13.9963	16.8097	19.7623	999	13.273	17.6196	13.8714	15.4432	16.9894	13.4886	11.8098	25.239	14.2638	16.2531	23.8597	18.312	999	20.3091	16.1928	14.9777	8.78534	18.2409	9.79802	13.5494	18.4127	19.9828	999	18.4444	31.3976	15.8436	13.7805	13.2999	17.8611	25.1871	14.9862	16.5369	20.2028	12.4624	999	21.5299	12.9089	12.0383	14.0901	23.8168
67	control/3/CD14-/basal	20.8248	21.6989	19.854	20.7061	16.1284	19.3974	26.9208	30.6224	15.085	21.0757	15.8826	26.9722	13.9796	18.2471	18.0397	20.3781	15.8361	17.6763	22.8175	20.446	999	22.9169	20.2773	17.8156	14.1146	22.1656	17.6031	22.9263	18.2985	29.168	999	19.4014	20.504	17.7176	17.2854	15.7408	20.1795	999	20.2031	18.3859	29.1436	20.177	26.8326	24.6715	17.2649	14.8894	19.8829	22.834
91	control/3/CD14-/OGTT	22.3245	20.6013	19.809	20.2295	16.2996	20.0648	19.3854	28.5614	14.8302	20.4682	16.517	25.3624	13.6651	18.4456	17.504	20.0498	16.0701	18.791	22.9392	20.0727	28.3407	21.1607	21.0948	17.3444	13.9676	21.5314	17.6672	21.6904	18.1815	28.4225	999	19.2585	19.4342	17.059	16.8768	16.1496	19.818	28.1914	19.7654	17.5881	26.272	20.8733	27.5959	23.8899	19.9332	14.5103	18.9539	22.9741
55	control/3/CD14+/basal	20.2525	21.0933	19.9816	21.0316	15.6767	17.9451	22.9396	999	14.6977	19.2954	15.8996	19.242	19.9679	15.6745	14.2889	27.8087	16.0955	16.9624	24.09	19.812	28.8378	22.0613	17.8199	16.6824	10.8106	20.1098	11.9665	16.9241	19.1822	22.5802	999	20.2245	37.8745	17.2349	15.917	15.6278	20.2008	999	17.5619	18.3561	23.6416	14.6445	999	25.5718	15.0453	14.1881	16.7077	26.5655
79	control/3/CD14+/OGTT	19.6647	21.6761	20.088	20.9424	15.8642	18.0809	25.9016	30.453	14.7302	19.5585	15.929	19.6732	20.4748	15.8259	14.0898	28.8111	16.1696	17.8824	25.3898	19.9445	999	21.8656	17.9863	16.6	10.94	20.2582	12.0322	19.1321	19.2796	23.0232	999	20.2771	35.6658	17.1028	16.2517	15.6678	20.1599	999	17.1256	18.6326	23.5843	16.3214	999	26.0249	16.1166	14.5404	16.5576	26.2692
68	control/4/CD14-/basal	20.4733	21.1337	19.1512	20.3831	15.7607	19.1107	22.7842	29.7364	14.726	20.3521	15.5443	28.9297	13.4203	17.6134	17.1919	18.75	15.42	17.2486	22.0919	19.6908	27.0044	22.5033	19.8375	16.9127	13.6171	21.1881	17.1931	22.2941	17.9688	26.7316	999	18.964	18.7184	17.0719	16.4763	15.1705	19.5846	999	19.1953	17.854	27.3402	18.3733	26.0593	24.5299	15.0887	14.3002	19.4409	22.962
92	control/4/CD14-/OGTT	22.2288	21.1554	19.4414	19.4648	16.1689	19.7829	15.6022	28.488	14.5547	19.9821	16.3638	27.405	13.2384	18.4039	17.3214	18.6513	15.8134	17.8218	22.407	19.7617	999	20.2366	19.5593	17.1313	13.1908	20.7747	16.8956	21.4288	18.0871	25.6163	999	18.8267	18.6984	16.7012	16.3051	15.7385	19.2102	999	18.9279	17.3616	27.576	17.9252	26.0689	24.2743	14.9951	14.0641	19.0811	22.8244
56	control/4/CD14+/basal	19.1316	21.0266	19.0245	19.8137	15.054	16.9602	21.8602	28.2629	14.0001	18.3099	15.2957	20.9747	19.5744	15.0379	13.2264	27.5873	15.6286	16.1398	24.3097	18.7782	999	20.9735	16.6277	15.9108	10.2436	19.5338	11.937	17.9298	18.8845	22.2066	999	19.496	999	16.2208	14.6805	15.1375	18.9772	999	16.4235	17.7147	22.9786	13.1887	999	21.7814	12.5464	13.3027	16.4074	25.5027
80	control/4/CD14+/OGTT	18.0894	21.2855	19.159	19.9546	15.2692	17.2125	23.6873	28.9058	13.9938	18.5485	15.4522	21.5431	18.937	15.2197	13.1336	28.2964	15.7451	17.1233	23.7136	18.7827	999	20.9608	16.7987	16.0453	10.1842	19.3197	11.9969	17.225	18.8334	21.9895	999	19.3886	29.4232	16.8299	14.8019	15.2388	19.7167	27.3709	15.7322	17.5733	22.2951	12.7263	999	21.4698	12.3379	13.4331	16.0349	24.8888
69	control/5/CD14-/basal	20.6415	21.3698	19.427	20.5577	16.2535	19.0567	25.0131	999	15.2906	20.8532	15.7037	27.4531	14.5205	17.2244	19.054	19.4076	15.7659	18.7129	26.3641	20.252	999	22.9529	18.2092	17.7287	13.1947	21.3777	17.0147	22.4232	18.6421	25.7276	999	19.3703	20.1048	17.7509	17.0061	15.8591	19.9345	999	19.7928	18.5855	27.7105	18.72	25.645	24.2373	15.9044	14.9306	19.876	23.8518
93	control/5/CD14-/OGTT	22.1696	21.286	19.1849	18.8396	16.4295	19.686	15.3553	29.4292	14.8689	20.4909	16.5487	26.3118	13.7455	17.5945	17.5773	18.3662	16.7949	18.0854	23.9207	20.7709	999	20.2996	18.7152	17.0531	13.7175	21.0428	16.5136	20.7124	18.0841	26.5012	28.5091	18.7624	18.5935	16.9089	16.3204	15.6192	19.1874	999	19.2022	17.7999	25.6078	18.4477	26.0001	25.0207	15.7827	14.29	19.1945	23.2963
57	control/5/CD14+/basal	18.4148	20.0885	18.5403	19.7269	14.6515	16.6784	23.4713	27.6427	13.7889	17.8357	14.6846	19.058	20.6127	13.9702	12.4114	27.5785	15.0321	16.3223	22.6927	18.3839	999	19.5467	16.2574	15.5341	10.0593	19.0193	10.7738	15.7675	18.2762	21.2205	28.8413	18.7628	999	15.7807	14.6957	14.6584	18.6822	27.4959	16.0812	17.1735	23.3373	14.1502	999	26.5579	14.9286	12.8358	15.4833	24.2937
81	control/5/CD14+/OGTT	18.2035	20.7349	18.7258	20.1333	15.4281	17.1356	24.1707	999	14.1324	18.3991	14.9735	18.8625	20.7128	14.2531	12.7968	27.6409	15.5534	17.1908	23.8717	18.7769	999	20.0569	16.8217	15.9244	10.6038	19.561	11.2123	15.9842	19.0133	22.1482	999	19.0689	999	16.2721	15.2038	14.5089	19.0908	25.9399	16.1865	17.4574	22.8168	13.7101	999	24.6545	14.0553	13.2919	15.7577	23.6205
70	control/6/CD14-/basal	20.5542	20.7639	18.8212	20.1913	15.5079	18.343	22.2183	27.2432	14.5912	19.8707	15.1858	28.9402	14.1252	16.9556	19.03	19.6352	15.2541	16.9897	21.6683	18.9312	27.4113	20.7616	19.2803	16.8505	13.9533	21.1384	17.7004	22.12	17.6372	26.7579	27.2407	18.4953	21.0888	17.5057	16.2416	14.9307	18.7138	999	19.6479	17.0548	27.214	18.4928	25.5933	23.2435	17.1922	14.2108	19.5223	23.3108
94	control/6/CD14-/OGTT	15.7647	21.0624	19.2977	20.6781	15.8823	19.3632	25.3389	24.6003	14.4634	20.0823	16.2028	26.8502	12.9572	18.5313	19.1357	17.8564	17.4924	18.7179	20.8931	20.6278	27.9767	22.602	19.2717	17.3623	13.0932	22.4645	15.5567	21.4641	17.4561	26.0634	999	18.3768	19.4123	16.1353	15.7956	15.3186	18.3225	999	18.9709	17.2858	26.5358	17.6533	25.2815	22.5378	14.5491	13.5522	18.9079	22.9683
58	control/6/CD14+/basal	19.5567	20.5002	18.7497	19.7695	14.8775	16.6442	23.2897	30.7536	13.8227	19.589	14.743	21.3934	21.1791	13.5324	12.05	29.9206	14.959	15.7131	23.5375	18.7415	999	21.2994	16.327	15.7257	10.4177	19.3271	12.5449	16.788	18.038	23.0496	999	18.9962	999	15.7807	15.0484	15.7226	18.7678	26.4995	16.4537	17.2771	23.7225	13.5834	999	21.0324	13.5299	13.3283	15.736	25.7346
82	control/6/CD14+/OGTT	18.407	20.4661	18.6097	19.9512	14.6139	16.6084	22.1002	26.7719	13.4786	17.7837	14.5688	21.4762	19.2805	13.7424	12.1121	29.7419	14.9686	16.688	23.6394	18.3402	999	20.4489	15.8818	15.2304	9.28868	18.6757	11.9926	16.8761	18.3391	21.4205	999	18.5927	999	15.6466	14.7868	14.182	18.5337	28.7141	14.6116	16.9777	20.8112	10.3828	999	20.363	11.6467	12.6824	15.5055	25.1244
13	control/7/CD14-/basal	21.5855	20.4407	18.9643	19.4483	15.3065	18.1779	24.6353	29.1322	14.8516	19.6129	15.1108	30.0879	12.2382	16.2046	17.6896	18.3756	15.4728	16.4828	20.6459	19.0883	999	20.6197	21.1003	16.0569	15.8155	20.5344	18.811	22.8905	17.4079	27.8356	28.5166	18.424	18.1017	16.8058	15.9234	14.9134	18.7497	999	18.6612	17.0184	28.4088	20.5512	26.0023	24.0732	20.4226	13.7466	18.9568	22.7369
37	control/7/CD14-/OGTT	22.4623	20.7105	18.9737	19.2797	15.2955	18.5259	24.2768	28.5333	14.6887	20.2669	14.9165	30.75	12.2335	16.3146	17.7157	18.4471	15.3233	16.8672	21.5325	19.2358	999	21.8993	19.9116	16.2966	14.8319	20.4349	18.012	23.4847	17.5768	28.6073	26.6689	18.5088	18.9532	16.8847	16.2312	15.0892	18.4599	28.4041	18.8886	17.281	27.9556	20.5	25.5535	24.5301	17.7138	13.8627	19.2267	23.2767
1	control/7/CD14+/basal	19.6536	19.8589	18.8703	19.5997	15.506	16.283	18.8335	29.78	14.3407	17.9477	15.5682	21.0851	15.0335	13.7292	12.9171	25.7717	15.6786	16.1454	21.2615	18.327	999	19.27	16.8564	15.1548	10.9782	18.3857	12.258	18.0818	18.303	21.7556	999	18.9057	25.2709	16.5455	14.7175	14.2161	18.4861	26.3962	16.1661	16.4838	23.5581	15.2129	999	26.2437	14.9692	12.8765	15.2462	24.5633
25	control/7/CD14+/OGTT	19.2316	21.1676	19.4979	20.2253	15.535	17.4226	24.3042	30.6713	14.8014	19.1615	15.3108	22.7346	18.3399	14.554	12.9956	27.7188	15.7858	16.8383	22.4115	19.1018	999	20.3698	17.3036	15.8934	11.554	19.4709	13.8064	18.4935	18.7963	22.9979	999	19.479	28.4759	16.4942	15.883	14.714	19.1919	27.2215	16.8114	17.56	24.1771	16.5727	999	29.359	15.7535	13.6095	16.0849	25.3182
14	control/8/CD14-/basal	21.0974	20.2063	18.7974	19.5733	15.1737	18.2391	23.6081	28.3321	14.4475	19.9092	14.836	999	12.4211	16.4739	17.2588	17.8469	15.2033	16.5876	21.2188	18.9	27.1466	20.3236	21.0499	16.0213	14.9615	19.7469	18.9975	22.4963	17.6054	28.8162	27.743	18.1394	17.2825	16.9312	15.6955	14.4296	18.58	999	18.6939	17.0226	26.9816	19.975	27.9435	23.9277	20.1782	13.3343	18.6779	22.138
38	control/8/CD14-/OGTT	22.5068	21.0565	19.2293	19.9699	15.4371	18.6718	24.1702	28.3415	14.8745	20.6138	15.1671	31.0928	12.9776	16.734	17.9774	18.2227	15.3633	17.5345	21.0839	19.2384	27.2472	20.8974	21.3299	16.5255	15.1792	20.61	19.592	22.7011	17.8184	29.8255	999	18.6246	19.3689	16.7253	16.2617	15.1821	18.7657	999	19.364	17.3569	26.1117	20.7525	28.0752	25.3406	20.9853	13.6542	18.8463	22.8441
2	control/8/CD14+/basal	20.7706	20.342	18.8176	18.7491	15.5169	17.4482	14.7784	28.153	14.3129	17.6569	15.5693	20.6169	16.1351	14.0877	12.7989	27.255	15.7646	15.7059	21.5063	18.4673	999	19.1002	17.0297	15.1269	10.9021	18.5479	12.4066	15.7154	18.4194	22.064	28.3798	18.6407	999	15.518	14.5666	14.2551	18.8268	29.2462	15.9724	16.621	23.1149	14.969	999	25.5927	15.8636	12.5521	15.3766	23.2492
26	control/8/CD14+/OGTT	19.4157	20.4709	18.73	19.6348	14.877	16.688	22.9114	30.3186	14.2377	18.4359	14.6844	20.8497	16.5025	13.5152	12.1316	28.3086	15.2481	16.4692	21.3882	18.148	999	20.5843	16.6572	15.1605	10.6844	18.4404	11.8215	16.8067	18.3185	21.7198	999	18.671	27.1647	15.6445	14.8822	14.3749	19.1159	27.2335	15.8777	16.6149	23.0598	14.8412	999	24.9723	15.5891	12.6216	15.3595	22.5422
15	control/9/CD14-/basal	20.9257	20.427	19.0724	19.7726	15.3082	18.0118	25.3198	28.3153	14.6413	19.5644	14.9772	999	12.4619	17.1148	17.8202	17.914	15.2978	16.872	20.9822	18.9163	999	20.5131	19.5343	16.1998	13.7776	20.3117	18.0896	23.1811	17.3347	27.2172	28.5757	18.5266	18.0735	16.7038	15.909	15.7634	19.1037	27.4047	19.2494	16.8219	26.4357	19.6103	24.8681	22.8963	17.5131	13.98	19.2615	22.5689
39	control/9/CD14-/OGTT	22.8646	20.9287	19.3039	19.9739	15.2617	18.3488	22.3699	30.3778	14.633	20.3767	15.1648	29.9948	12.5131	17.0123	17.8054	17.5327	15.4835	17.225	20.9115	19.1882	27.2754	21.678	19.0566	16.459	13.9616	20.4884	17.1954	22.6171	17.8201	26.5668	28.5709	18.7771	18.8028	16.7197	16.3502	16.2519	18.7769	999	19.3702	17.232	30.8542	19.6081	25.3235	24.4822	17.7008	13.8667	19.4307	23.0324
3	control/9/CD14+/basal	20.6467	20.3089	19.2561	18.0241	15.6904	17.8299	17.2641	27.7813	14.2495	18.1436	15.8794	21.7333	14.9847	14.434	13.118	30.3205	16.9074	15.9656	21.2606	18.39	999	19.3665	17.3951	15.1199	10.3695	18.5615	12.853	16.8471	17.9294	20.9808	999	19.0507	999	16.5701	14.8309	15.8448	18.932	28.3769	16.7473	16.8261	24.5581	14.5404	999	22.8329	13.8405	13.3177	15.3946	23.8592
27	control/9/CD14+/OGTT	19.3523	20.0493	18.681	19.9222	14.6957	16.6239	21.1757	28.3192	13.8596	18.435	14.5276	21.8278	13.6507	13.1502	12.4282	26.2172	15.1386	16.1634	21.316	18.124	999	19.6104	16.516	14.9947	9.94219	18.332	11.6569	17.7029	17.775	20.8342	999	18.8221	28.0912	15.6707	15.1276	14.9736	18.8032	28.9135	16.2471	16.6303	23.2972	14.5117	999	23.6993	13.4872	13.0785	15.3107	23.0966
19	FDR/1/CD14-/basal	22.2016	22.3349	20.9395	21.8272	16.9606	20.2597	25.8064	30.1002	15.7304	22.0486	16.87	28.5656	14.0512	18.8858	19.3901	19.4292	16.6153	18.5374	20.5686	20.385	999	22.2475	21.38	17.9666	15.1854	22.7684	18.8426	23.314	19.3773	30.9249	999	20.5964	19.9489	18.3927	17.5133	16.189	20.1115	999	21.0822	18.2815	27.5095	21.2386	28.4392	24.5697	18.5471	15.1789	20.2855	24.1796
43	FDR/1/CD14-/OGTT	22.8142	22.2747	20.1401	20.8677	16.418	19.5156	24.7498	29.6233	15.4585	21.3527	16.0812	999	13.4064	17.8352	18.7241	19.049	16.117	18.0119	21.3243	20.2363	999	22.4422	20.3307	17.3915	14.6322	21.4338	17.8892	22.2198	18.6772	27.9224	999	19.7895	19.4962	17.4832	16.8533	15.9051	19.7542	999	20.7481	18.192	27.5146	19.9617	28.1043	23.842	16.7061	14.868	19.7123	23.6949
7	FDR/1/CD14+/basal	18.095	20.9086	20.0559	20.5274	15.9633	17.5868	24.5476	28.6445	14.732	19.2082	15.5476	22.0005	20.6315	14.5884	13.6901	26.8847	16.0932	17.071	22.2262	19.3539	999	22.1338	17.5778	15.8727	11.4541	19.4683	13.4927	18.2031	19.181	23.4992	999	19.8661	27.4945	17.1921	14.6353	14.7735	19.9709	999	17.1197	17.4344	24.7522	15.5119	999	25.0724	16.6891	13.5602	16.1833	23.9605
31	FDR/1/CD14+/OGTT	18.6368	21.6062	19.8379	20.6727	15.5206	17.6609	22.4273	29.3129	14.5419	19.659	15.4114	21.401	19.7599	14.0952	13.1315	999	15.8675	16.8783	22.0705	18.8039	27.4521	22.0951	17.5547	16.1427	11.1732	19.5806	12.2411	16.8477	18.8362	23.0042	999	19.6479	31.0338	17.4189	15.1297	14.7886	20.069	999	17.0108	17.4759	23.4676	15.1382	999	25.0434	15.585	13.8717	16.1935	23.6545
65	FDR/10/CD14-/basal	22.2479	21.5238	19.1529	20.239	16.1557	19.4031	24.6056	28.3555	14.9628	20.7415	15.552	999	13.1999	17.7467	18.6655	18.8219	15.5011	18.2943	23.5176	20.2093	29.3626	22.2151	21.552	17.5448	15.5159	20.9875	20.7974	24.2225	18.7578	29.826	999	19.101	18.7006	17.6441	17.0177	16.0752	19.6199	999	20.104	18.1916	28.2899	21.0923	25.6262	23.7998	21.1434	14.5126	19.106	24.0482
89	FDR/10/CD14-/OGTT	23.6606	20.9606	19.3711	20.051	15.9908	19.1283	20.3677	27.8052	15.0998	20.4676	15.6983	999	13.5408	17.6297	18.6143	19.1793	16.0812	18.9532	23.7121	20.2991	999	21.1072	21.2277	17.8318	16.3167	21.4048	20.505	25.3962	18.662	29.8756	999	19.114	20.6191	17.5353	17.188	15.9278	19.9974	999	19.9347	18.0555	29.94	21.9145	25.3526	23.9182	20.2306	14.7138	19.9807	24.0565
53	FDR/10/CD14+/basal	19.6376	20.5839	19.1977	20.3629	15.474	17.1551	20.9954	31.6779	14.4823	22.7657	15.3509	22.2127	21.683	14.7147	13.9399	999	15.7657	16.7481	23.6378	19.8624	999	22.7521	17.0858	16.4811	11.9083	19.2923	14.0426	19.1098	18.6507	25.4234	28.4815	19.4965	33.2142	16.5617	15.1999	18.4247	19.3727	999	17.4969	17.4487	25.494	15.8122	999	26.3473	18.7783	13.6454	16.3296	25.3859
77	FDR/10/CD14+/OGTT	19.4096	21.24	19.2782	21.0085	15.5477	17.2128	25.3886	28.2925	14.578	20.2617	15.53	21.8684	18.6668	14.204	13.8086	999	16.0132	17.3902	23.4598	19.6454	999	20.4783	17.2029	16.4706	11.2714	19.4951	12.8518	17.907	18.8447	23.4629	999	19.3079	31.9906	16.435	16.249	16.7257	20.1208	28.3086	17.2968	17.5869	23.0777	15.7056	999	26.7482	15.5472	14.0775	16.1517	24.8984
23	FDR/11/CD14-/basal	21.3092	21.2564	19.099	20.2931	15.9269	19.0036	23.9742	28.4477	14.6636	20.4018	14.9744	28.5892	13.2512	16.972	17.5406	18.7189	15.4875	17.7262	21.8804	19.2479	28.5448	21.51	20.4585	16.8143	14.5242	20.5399	17.8161	22.3836	17.8677	28.9121	999	18.491	19.2391	17.0017	16.0313	15.3153	19.2046	999	19.3381	17.3982	27.4496	19.0813	26.5552	23.3599	17.4707	14.1874	18.8066	23.3003
47	FDR/11/CD14-/OGTT	22.5908	21.5697	19.4055	20.317	15.9129	19.1105	23.6872	30.9017	14.5877	20.8422	14.9976	28.7457	12.6508	17.0139	17.0662	17.96	15.3833	17.8226	21.6864	19.2345	999	21.7008	19.8496	16.9376	14.4482	20.7999	17.7291	22.2454	18.0665	28.6297	26.9335	18.7794	20.0559	17.3141	16.3457	15.1355	18.8696	999	19.3686	17.4264	28.6955	19.2293	27.2965	24.8859	16.9698	14.1924	18.9344	23.5809
11	FDR/11/CD14+/basal	19.8096	20.1277	19.258	19.3883	15.1777	16.5994	19.3426	27.2571	14.0541	18.0032	15.0269	18.5985	15.7851	13.5232	12.4368	27.7359	15.797	16.3789	20.8911	18.1808	999	20.5253	16.9848	15.4572	10.1459	18.3262	10.8376	16.6388	18.2367	20.9995	999	18.8564	35.4725	15.8961	14.7377	13.8757	19.0037	26.5543	15.8543	16.8356	25.5182	12.6859	999	23.8191	13.5234	12.7354	15.0538	22.4679
35	FDR/11/CD14+/OGTT	18.404	20.9362	18.9857	19.76	15.1396	16.8889	22.8864	27.7307	14.0565	18.7429	14.7163	18.7723	16.0638	13.2645	12.3419	27.5817	15.419	16.7237	21.0872	18.2805	999	20.2979	16.8521	15.5074	10.1329	18.6292	10.9484	15.6077	18.3419	21.8316	999	18.8438	34.6118	15.9813	15.1947	14.394	19.1946	999	16.159	16.9313	25.4741	13.3459	999	23.9079	13.737	12.9664	15.4217	22.2838
24	FDR/12/CD14-/basal	20.3907	20.68	19.2369	20.0492	15.5583	17.9616	23.7782	29.5059	14.5549	19.7773	15.1819	27.9407	13.3205	15.9506	16.4326	18.3278	15.6898	16.9675	21.4132	18.7518	999	21.9572	18.2195	16.0808	13.3338	20.1454	14.9793	21.8672	17.6229	24.872	999	18.6036	18.5529	16.3216	15.6017	14.9511	18.9768	999	18.7924	17.0924	27.2374	18.057	25.6804	23.0435	15.795	13.885	18.4969	22.5303
48	FDR/12/CD14-/OGTT	21.098	20.7962	19.1089	20.0653	15.2293	17.8521	21.1762	29.5719	14.1478	19.8576	15.0815	29.7405	12.6798	15.7816	16.6448	17.9349	15.5227	16.6896	21.2828	18.654	999	20.8774	17.6763	16.003	12.831	20.2376	15.6097	21.6846	17.4173	26.2168	27.3385	18.5126	20.6909	16.2723	15.5765	14.4126	18.3716	999	18.7837	16.8601	27.329	17.4975	25.8004	23.4729	14.9213	13.7729	18.8132	22.6843
12	FDR/12/CD14+/basal	20.6531	19.7218	19.7197	19.1183	15.5876	16.4373	18.1968	28.3001	14.1357	17.9024	15.4475	22.3612	19.6336	13.6686	12.6786	27.4956	16.0066	15.767	21.8572	18.1142	999	19.8877	16.3963	15.3053	10.8491	18.729	12.1758	16.7393	18.0238	22.2291	999	18.7672	999	15.7798	14.7043	14.4163	19.1987	999	16.1757	16.5293	22.6424	14.4586	999	26.1813	15.9842	12.9733	15.5132	24.0937
36	FDR/12/CD14+/OGTT	18.9806	20.7395	19.0397	19.6635	14.8503	16.5276	20.5817	28.7022	13.9679	18.4635	14.6185	22.9055	18.5468	13.266	12.0948	26.5476	15.3108	16.025	21.1883	18.1355	999	19.9075	15.9447	15.1401	10.358	18.8616	12.039	17.2869	18.2938	21.4825	999	18.6023	32.4296	15.5793	14.9782	14.3178	19.1559	25.2211	15.965	16.5776	22.0992	14.6174	999	25.1999	14.1576	13.0887	15.2046	23.3754
61	FDR/2/CD14-/basal	22.0275	20.9172	19.4108	20.6887	15.5764	19.1724	23.1451	29.3834	14.8805	20.8152	16.1879	29.4383	13.7781	17.8831	18.7721	19.1512	15.9966	18.0605	23.3535	20.3132	999	21.5792	21.1721	17.536	14.0374	21.6233	18.6282	22.5009	18.175	27.9251	999	19.1727	20.2082	17.0341	16.8099	15.6648	19.0716	999	19.8704	18.017	26.7308	21.1192	27.1534	24.3704	20.921	14.3046	19.7753	23.9261
85	FDR/2/CD14-/OGTT	21.7358	21.2913	19.6797	21.3581	16.6588	20.1647	26.1707	30.0847	15.2585	21.0492	16.5345	27.6869	14.2472	18.6573	19.4922	19.7348	16.1931	19.8148	24.6449	21.2736	999	23.765	21.3659	18.4475	14.8849	21.8683	18.9435	22.8188	18.8769	28.257	999	19.6871	19.8559	17.7456	17.8625	16.8589	20.3839	999	20.6342	18.6989	27.5658	21.3006	26.4999	24.4057	19.1594	14.5628	20.3325	24.4226
49	FDR/2/CD14+/basal	20.0735	20.8811	19.3348	20.2507	15.2755	17.2512	21.9514	29.6464	14.2783	18.9846	15.5051	21.7067	21.6614	14.6872	13.7103	30.2085	15.714	17.1374	23.1409	19.346	999	20.8006	16.8599	16.1269	10.9538	19.9033	12.9363	18.1386	19.0321	22.3261	999	19.4411	999	16.2202	14.8945	15.0349	19.2923	28.3124	16.6036	17.7844	26.0157	16.0066	999	26.8172	16.4693	13.297	16.5975	26.3833
73	FDR/2/CD14+/OGTT	19.1779	21.3667	19.5417	20.8138	15.691	17.372	25.4622	29.8959	14.7158	19.1643	15.7577	21.5525	21.3367	14.9392	13.5822	26.7347	16.1536	18.0736	23.7566	19.5513	999	20.9311	17.0995	16.5695	11.1428	19.9967	12.5137	17.3255	19.3399	22.5631	999	19.5965	33.7745	16.6539	15.7424	15.3721	19.659	27.5902	16.8471	18.0979	24.5731	15.525	999	29.3431	16.31	13.6081	16.7001	26.262
20	FDR/3/CD14-/basal	21.5322	20.9601	19.4187	19.7124	15.9198	19.0662	23.9963	30.7912	14.988	20.8162	15.545	29.8236	13.7713	17.0714	17.8497	18.1789	15.4809	17.5197	19.8731	19.2011	26.2083	22.8144	21.5738	16.8476	14.1822	20.4246	18.1606	21.5318	18.1257	29.4471	999	18.975	18.7196	18.0871	16.0438	15.3702	19.5176	999	19.6631	17.3513	26.5001	19.6919	26.5723	22.2957	18.7727	14.3734	19.1235	22.165
44	FDR/3/CD14-/OGTT	22.3111	21.5221	19.3706	19.7211	15.7319	19.2635	21.3773	29.0949	14.8733	20.9801	15.4529	29.8798	14.0002	17.7052	18.7937	18.6036	15.3915	17.9574	19.6433	19.2666	999	22.6673	20.4197	17.1694	14.4716	20.8436	17.8849	22.1767	18.0006	27.8357	999	19.0714	18.8717	17.1713	16.226	15.7782	19.7115	999	19.9062	17.4581	26.5354	20.01	26.7306	22.2673	16.3785	14.302	19.6121	22.4956
8	FDR/3/CD14+/basal	18.2074	20.0629	19.3392	20.2777	15.8636	17.0054	24.1471	28.5895	14.7472	18.8048	15.5477	20.8132	15.3949	14.4596	13.4906	25.8223	15.9994	17.0955	22.6285	19.1736	999	20.7386	17.336	15.771	11.5877	19.3112	12.6581	16.9943	18.9585	22.8373	999	19.5585	27.8668	17.294	14.5141	14.7882	19.6385	999	17.2278	17.4514	23.8355	14.2194	999	24.174	14.1058	13.8277	16.0911	23.0532
32	FDR/3/CD14+/OGTT	19.5149	21.3839	19.7411	20.7253	15.7186	17.4521	23.3162	28.8896	14.4314	19.4408	15.5731	21.2618	18.3269	14.4883	13.1882	999	15.9539	17.3463	22.2823	18.8706	999	20.8829	17.1681	16.1734	10.6166	19.9447	12.5333	16.7216	19.2339	23.0354	999	19.6342	31.7306	16.8381	15.2318	14.666	19.9561	999	17.1708	17.6374	24.0878	14.0446	999	23.3272	14.1426	14.0301	16.3666	22.8287
21	FDR/4/CD14-/basal	21.8219	21.6993	19.6345	20.8599	16.4088	19.4936	24.2643	27.778	15.1845	20.9991	15.7602	28.3419	13.9513	17.9475	18.2336	19.227	15.7275	18.0615	21.0711	19.5748	29.491	21.5216	21.0372	17.3039	13.7679	20.8468	17.7643	22.6553	18.5308	26.8739	999	19.419	19.4876	17.7665	16.2836	16.0018	19.9187	999	19.9402	17.7798	26.3552	20.1065	28.2192	23.2014	17.6515	14.5641	19.2695	23.1163
45	FDR/4/CD14-/OGTT	23.9093	22.5133	20.891	21.8328	17.1899	20.7418	22.5551	30.775	15.5752	22.2933	16.2243	28.7671	14.6548	18.55	18.1487	20.4734	16.4118	19.9828	22.9267	20.8849	999	24.5767	20.5687	19.0765	14.3724	22.5991	18.4555	22.9074	19.5052	31.9773	999	20.6415	21.6797	18.4431	17.2666	16.8743	20.7047	999	20.8358	18.9361	26.6664	20.3362	29.4286	24.2292	17.268	15.2813	20.5162	23.923
9	FDR/4/CD14+/basal	18.3376	21.5953	19.8566	20.5905	16.2842	17.9169	21.4062	28.1121	14.902	19.492	15.9634	21.346	20.2794	15.053	14.2629	27.7923	16.6416	17.2926	20.9933	19.2735	999	21.5275	17.8612	16.5903	10.8529	19.7191	12.6655	17.6115	19.9189	22.6892	999	19.8417	999	17.1625	14.6404	15.6183	20.0375	999	17.0037	17.7073	25.9067	14.9864	999	26.6792	15.0793	13.6877	16.2555	24.3738
33	FDR/4/CD14+/OGTT	20.9494	21.8309	19.9564	20.8606	15.8438	18.2858	24.1103	29.3159	14.3487	19.6739	15.5465	21.6166	19.7866	14.7474	12.9534	28.7286	16.1314	18.0677	23.4576	19.4707	999	22.9068	17.4671	16.6854	10.7944	19.6531	12.738	17.8652	19.5726	23.1109	999	19.7304	999	17.0348	15.5761	15.1257	19.5689	27.4205	17.049	17.8952	24.1984	15.7325	999	25.8661	15.8419	13.7435	16.3471	23.7471
62	FDR/5/CD14-/basal	22.124	21.332	19.0996	19.9995	15.7584	19.2061	22.9462	29.8327	14.9957	20.5641	15.6162	29.6754	13.8606	17.3707	18.2512	18.2903	15.4616	17.9684	22.7108	19.9697	999	22.5895	21.2083	17.3505	15.0941	20.9788	18.5794	23.6217	18.3434	28.873	28.1559	18.9154	19.5943	17.443	16.9499	16.0227	19.0815	999	19.9234	18.0021	27.4283	21.5115	25.9933	23.6926	19.3257	14.785	19.7008	23.5836
86	FDR/5/CD14-/OGTT	23.5105	21.2249	19.697	20.3605	16.4528	19.5857	21.4102	999	15.1554	20.5025	15.9563	26.6641	13.8855	17.8552	18.2177	18.4196	15.9225	18.927	25.2996	20.5058	999	21.6584	21.2956	17.6072	14.4909	21.3485	18.8718	22.4756	18.8648	28.5652	27.3234	19.2578	19.0598	17.5958	17.1749	16.4455	19.9318	999	20.0101	18.4937	26.3736	20.7089	28.5449	24.7399	18.2676	14.7424	19.7499	24.0561
50	FDR/5/CD14+/basal	21.7337	21.0363	19.3649	20.261	15.3648	17.5192	24.4438	29.3454	14.4096	19.0665	15.526	22.102	18.9617	14.5557	13.569	999	15.7743	17.1055	24.9631	19.6065	999	20.7208	17.4942	16.3911	11.2449	19.5648	11.7529	16.558	18.9408	21.9994	999	19.7612	999	16.4661	15.6521	15.0925	19.5101	999	17.2583	18.0493	24.4836	15.4846	999	28.7949	15.6603	13.9102	16.5027	29.9748
74	FDR/5/CD14+/OGTT	19.4394	21.1143	19.0487	20.1866	15.2192	17.1162	23.5279	28.4773	13.9713	18.4806	14.9741	20.7693	15.5954	14.0442	13.0762	27.1	15.3452	17.4295	23.9148	18.8336	999	20.0924	17.0699	15.811	10.4787	19.2805	11.5891	15.491	18.8188	21.6394	999	19.0792	27.8651	15.9989	14.8181	14.3808	18.8935	27.4324	16.3919	17.4213	22.1879	14.1615	999	24.6909	13.607	13.2589	15.8487	26.3719
22	FDR/6/CD14-/basal	22.2839	22.0111	19.6551	20.4956	16.3824	19.3387	24.8772	30.0273	15.2113	21.043	15.5818	30.762	13.1699	17.6176	18.3098	18.4338	15.6871	18.089	21.1031	19.6281	26.9303	21.7814	20.7524	17.2277	14.9176	20.7026	18.9117	24.0785	18.5784	27.451	999	19.1228	19.062	17.5799	16.7647	15.9203	19.6205	999	20.0083	17.9611	26.3974	19.9547	25.652	23.7999	17.9358	14.8024	19.8579	24.9219
46	FDR/6/CD14-/OGTT	22.3445	21.7686	19.4115	19.9108	15.9201	19.0708	21.4698	29.5271	14.5342	20.4895	15.3095	28.4989	12.5443	17.0428	16.5201	18.5944	15.5585	17.9466	22.8405	19.4329	999	21.788	19.6141	16.7798	14.2504	20.7784	17.976	21.8997	17.9618	28.226	28.5708	18.7917	19.7486	16.983	16.1756	15.0641	18.8977	999	19.3466	17.4988	26.4724	18.0319	26.2149	24.0796	16.0225	14.271	19.5661	22.9873
10	FDR/6/CD14+/basal	18.0247	20.3143	19.0661	19.542	15.51	16.9287	19.9129	27.6849	14.4792	18.6429	15.3645	21.9573	19.5084	13.883	12.7908	29.8344	15.8965	16.9096	20.495	18.4716	999	20.4608	16.9303	15.851	10.761	18.9875	12.0506	17.8138	18.5538	21.8366	999	19.297	999	16.3145	14.7919	14.8411	19.0253	27.4209	16.5128	17.1776	26.1605	14.9071	999	26.621	16.0745	13.3737	15.858	24.234
34	FDR/6/CD14+/OGTT	19.2611	20.5695	19.0056	19.7504	15.2682	16.8021	23.1299	28.0477	14.0164	18.8256	14.9485	21.3519	18.6891	13.4004	12.4146	29.0191	15.4308	16.8931	20.2265	18.4093	999	21.2442	16.5927	15.4991	10.5939	18.7768	12.5957	16.607	18.6125	22.362	999	18.9708	999	16.1426	14.8837	14.2639	19.5097	26.9673	16.2511	17.1066	24.3413	14.0009	999	24.718	13.9348	13.2963	15.7636	23.3302
63	FDR/7/CD14-/basal	22.1736	20.9091	19.5631	20.5832	15.6722	19.1165	25.0564	28.1543	14.9532	20.6221	15.6903	999	13.3903	17.8306	19.4162	17.6012	15.5527	17.6049	22.1472	19.9654	999	21.3542	22.5001	17.1897	14.1556	20.9694	19.8778	23.0354	17.9411	33.1862	999	18.9978	19.0048	17.2478	16.7158	15.1608	18.7963	999	20.1971	17.8834	26.5164	20.7964	25.9078	23.3553	22.1957	14.3307	19.4584	23.4296
87	FDR/7/CD14-/OGTT	22.9507	20.5177	19.4956	21.1469	15.7775	19.072	25.1057	27.8485	14.7049	20.7802	15.9372	29.9727	13.3449	18.2122	19.4552	18.0231	15.9958	18.4072	22.7808	19.9941	999	22.7385	21.316	17.2041	13.079	20.4973	16.9569	19.6605	18.1673	26.7046	28.0914	18.893	17.6329	17.7432	16.2011	15.8493	19.5141	999	19.3571	17.8853	24.4399	18.7341	24.6373	21.5238	19.3732	13.8543	19.3774	22.8819
51	FDR/7/CD14+/basal	20.1872	20.4932	19.4751	20.2237	15.234	17.1034	21.833	29.2315	14.31	18.7798	15.2888	20.5605	16.6464	14.2132	13.4966	26.3127	15.6116	16.5353	23.919	19.0833	999	21.5273	17.2865	15.9606	10.8529	19.4867	12.698	16.7448	18.6174	22.5444	27.9007	19.2509	999	16.4296	15.0231	14.5686	19.0631	999	17.0301	17.6455	23.8942	14.5254	999	25.0216	15.5803	13.916	16.318	23.5599
75	FDR/7/CD14+/OGTT	18.044	20.9203	19.5813	21.0184	15.0964	17.0224	24.0671	31.5105	14.1454	18.8744	15.4616	20.971	16.3703	14.7188	13.5391	24.5816	15.6211	17.3931	23.3616	19.0357	999	19.9879	16.8859	15.8754	10.4478	18.8433	11.8386	15.6538	19.2475	22.2051	999	18.9426	25.1288	16.1914	13.7691	15.2806	18.7747	28.3248	16.402	17.5523	19.6901	12.1664	999	23.7487	13.8721	14.2857	16.6033	23.0271
64	FDR/8/CD14-/basal	22.7231	22.4248	19.4806	20.8311	16.6978	20.2062	26.2175	29.7865	15.2993	22.1736	16.1357	999	14.2673	18.1677	19.6084	21.8487	15.864	18.3631	25.7625	20.9336	999	22.6069	22.4785	18.0915	14.73	22.3545	19.3834	23.1666	19.3603	27.7194	999	19.7279	21.1117	17.9891	17.7074	17.7586	20.5838	999	21.2518	19.0445	25.8571	21.2432	26.0929	22.2896	20.125	15.4102	20.6604	24.0744
88	FDR/8/CD14-/OGTT	22.9941	21.2568	19.1927	20.607	16.4105	19.6373	21.9253	29.3907	15.0028	20.3954	16.143	999	14.3306	17.9028	19.2269	19.6233	16.144	18.9366	24.4788	20.4683	999	21.9139	22.104	18.0096	14.3464	22.0332	18.7073	22.6516	18.9626	28.6194	999	19.3832	20.2253	17.5155	17.2224	16.8234	20.4302	999	20.6659	18.5361	25.4307	20.3305	25.9516	22.7547	21.1323	14.7426	20.0482	23.4797
52	FDR/8/CD14+/basal	20.9107	20.9489	19.429	20.3927	15.3606	17.4487	21.9184	29.7495	14.2037	18.9128	15.3827	21.9198	18.8505	15.0524	13.6306	999	15.6427	16.6501	24.9444	19.3877	999	20.8777	17.4098	16.4021	11.5582	19.8559	14.2568	18.2559	18.9122	23.4183	999	19.6479	999	16.5615	15.464	15.2569	19.1599	999	17.0407	18.2105	23.493	14.6736	999	22.8421	15.3827	13.5688	16.9428	23.6583
76	FDR/8/CD14+/OGTT	20.0199	21.1539	19.3032	20.6456	15.6147	17.445	23.5543	29.0525	14.0276	20.4161	15.4505	21.6206	17.699	15.0643	13.4127	26.8632	15.7706	17.4711	25.2346	19.7049	999	21.9322	17.6246	16.5667	10.9782	20.0158	11.5151	15.5211	19.103	23.8197	999	19.5187	28.5713	16.2713	15.4258	16.5007	19.8506	999	16.7476	18.0461	22.0279	13.5105	999	22.8108	14.128	13.8079	16.5784	23.3744
72	FDR/9/CD14-/basal	19.6821	19.536	17.8945	18.9841	14.369	17.7404	19.1568	26.7932	13.6503	18.7299	14.2297	29.7519	11.7124	16.1132	16.427	17.585	14.3641	16.3202	20.941	18.3658	26.8298	19.7203	20.5467	15.698	12.9957	19.3948	17.8687	21.6091	16.5754	26.5519	999	17.6995	16.9479	15.805	14.9494	14.3334	17.7389	999	18.3949	15.9979	24.7381	19.7601	25.3329	22.1176	21.293	12.8495	18.0033	21.4634
60	FDR/9/CD14+/basal	17.728	19.8978	18.0147	18.9789	13.9987	15.7861	20.1132	26.0721	13.1536	16.8899	13.9861	20.6834	20.0249	13.3077	12.0596	27.5681	14.5527	15.4409	22.8542	17.775	999	19.0463	15.4522	14.8205	9.39481	18.522	11.4672	15.069	17.8127	21.269	999	18.1026	999	15.0591	13.5657	14.0018	17.5717	999	15.6195	16.3824	22.3869	13.4851	999	23.3297	13.4077	12.7059	14.6164	24.1207
84	FDR/9/CD14+/OGTT	17.266	19.6068	17.8925	18.5049	14.1127	15.7566	17.6882	26.2129	13.0301	17.1996	13.9024	20.6546	14.9624	13.0513	11.5754	25.0956	14.6514	16.2315	22.9656	17.8237	999	19.6875	15.3219	14.7591	9.66498	17.8488	11.888	15.0592	17.634	20.1809	999	17.915	25.6016	14.7215	13.8788	13.6797	17.5295	27.642	15.1716	15.9935	22.7333	14.1921	29.787	26.1841	14.3682	12.4198	14.1991	23.695
96	NTC	26.2917	34.3326	999	999	25.7694	28.7713	17.9623	999	999	999	999	999	999	32.968	999	999	15.2072	15.9176	14.3499	999	999	12.876	999	999	999	999	999	999	999	999	999	999	999	999	999	999	999	999	999	999	999	999	999	999	999	999	999	999
Quality Results
		1	2	3	4	5	6	7	8	9	10	11	12	13	14	15	16	17	18	19	20	21	22	23	24	25	26	27	28	29	30	31	32	33	34	35	36	37	38	39	40	41	42	43	44	45	46	47	48
		ABCA1	ACACA	ACADM	ACAT	ACLY	ACOX1	AKT1	APOE	ATF4	ATGL	ATP5O	CCL2	CCL5	CCR2	CD36	CLIC3	COX6C	CPT1A	CPT1B	CS	CX3CL1	DGAT1	DGAT2	DNAJ3C	DUSP1	DUSP10	EGR1	Egr2	FASN	FOS	SLC2A4	GOT2	GZMB	H6PD	HIF1a	HSPA5	HYOU1	MLXIPL	ICAM1	IKBKB	IL10	IL1b	IL2	IL-6	IL8	IRF1	IRF5	IRS1
66	control/1/CD14-/basal	Pass	Pass	Pass	Pass	Pass	Pass	Fail	Fail	Pass	Pass	Pass	Pass	Pass	Pass	Pass	Pass	Pass	Pass	Pass	Pass	Fail	Pass	Pass	Pass	Pass	Pass	Pass	Pass	Pass	Pass	Fail	Pass	Fail	Pass	Pass	Pass	Pass	Fail	Pass	Pass	Pass	Pass	Pass	Pass	Pass	Pass	Pass	Pass
90	control/1/CD14-/OGTT	Pass	Pass	Pass	Pass	Pass	Pass	Fail	Fail	Pass	Pass	Pass	Pass	Pass	Pass	Pass	Pass	Pass	Pass	Pass	Pass	Fail	Pass	Pass	Pass	Pass	Pass	Pass	Pass	Pass	Pass	Fail	Pass	Fail	Pass	Pass	Pass	Pass	Fail	Pass	Pass	Pass	Pass	Pass	Pass	Pass	Pass	Pass	Pass
54	control/1/CD14+/basal	Pass	Pass	Pass	Pass	Pass	Pass	Fail	Fail	Pass	Pass	Pass	Pass	Pass	Pass	Pass	Pass	Pass	Pass	Pass	Pass	Fail	Pass	Pass	Pass	Pass	Pass	Pass	Pass	Pass	Pass	Fail	Pass	Fail	Pass	Pass	Pass	Pass	Fail	Pass	Pass	Pass	Pass	Fail	Pass	Pass	Pass	Pass	Pass
78	control/1/CD14+/OGTT	Pass	Pass	Pass	Pass	Pass	Pass	Fail	Fail	Pass	Pass	Pass	Pass	Pass	Pass	Pass	Pass	Pass	Pass	Pass	Pass	Fail	Pass	Pass	Pass	Pass	Pass	Pass	Pass	Pass	Pass	Fail	Pass	Fail	Pass	Pass	Pass	Pass	Pass	Pass	Pass	Pass	Pass	Fail	Pass	Pass	Pass	Pass	Pass
16	control/10/CD14-/basal	Pass	Pass	Pass	Pass	Pass	Pass	Fail	Fail	Pass	Pass	Pass	Fail	Pass	Pass	Pass	Pass	Pass	Pass	Pass	Pass	Fail	Pass	Pass	Pass	Pass	Pass	Pass	Pass	Pass	Pass	Fail	Pass	Fail	Pass	Pass	Pass	Pass	Fail	Pass	Pass	Pass	Pass	Pass	Pass	Pass	Pass	Pass	Pass
40	control/10/CD14-/OGTT	Pass	Pass	Pass	Pass	Pass	Pass	Fail	Fail	Pass	Pass	Pass	Pass	Pass	Pass	Pass	Pass	Pass	Pass	Pass	Pass	Fail	Pass	Pass	Pass	Pass	Pass	Pass	Pass	Pass	Pass	Fail	Pass	Fail	Pass	Pass	Pass	Pass	Fail	Pass	Pass	Pass	Pass	Pass	Pass	Pass	Pass	Pass	Pass
4	control/10/CD14+/basal	Pass	Pass	Pass	Pass	Pass	Pass	Fail	Fail	Pass	Pass	Pass	Pass	Pass	Pass	Pass	Pass	Pass	Pass	Pass	Pass	Fail	Pass	Pass	Pass	Pass	Pass	Pass	Pass	Pass	Pass	Fail	Pass	Fail	Pass	Pass	Pass	Pass	Pass	Pass	Pass	Pass	Pass	Fail	Pass	Pass	Pass	Pass	Pass
28	control/10/CD14+/OGTT	Pass	Pass	Pass	Pass	Pass	Pass	Fail	Fail	Pass	Pass	Pass	Pass	Pass	Pass	Pass	Pass	Pass	Pass	Pass	Pass	Fail	Pass	Pass	Pass	Pass	Pass	Pass	Pass	Pass	Pass	Fail	Pass	Fail	Pass	Pass	Pass	Pass	Pass	Pass	Pass	Pass	Pass	Fail	Pass	Pass	Pass	Pass	Pass
17	control/11/CD14-/basal	Pass	Pass	Pass	Pass	Pass	Pass	Fail	Fail	Pass	Pass	Pass	Pass	Pass	Pass	Pass	Pass	Pass	Pass	Pass	Pass	Fail	Pass	Pass	Pass	Pass	Pass	Pass	Pass	Pass	Pass	Fail	Pass	Fail	Pass	Pass	Pass	Pass	Fail	Pass	Pass	Pass	Pass	Pass	Pass	Pass	Pass	Pass	Pass
41	control/11/CD14-/OGTT	Pass	Pass	Pass	Pass	Pass	Pass	Fail	Fail	Pass	Pass	Pass	Pass	Pass	Pass	Pass	Pass	Pass	Pass	Pass	Pass	Fail	Pass	Pass	Pass	Pass	Pass	Pass	Pass	Pass	Pass	Fail	Pass	Fail	Pass	Pass	Pass	Pass	Pass	Pass	Pass	Pass	Pass	Pass	Pass	Pass	Pass	Pass	Pass
5	control/11/CD14+/basal	Pass	Pass	Pass	Pass	Pass	Pass	Fail	Fail	Pass	Pass	Pass	Pass	Pass	Pass	Pass	Pass	Pass	Pass	Pass	Pass	Fail	Pass	Pass	Pass	Pass	Pass	Pass	Pass	Pass	Pass	Fail	Pass	Fail	Pass	Pass	Pass	Pass	Fail	Pass	Pass	Pass	Pass	Fail	Pass	Pass	Pass	Pass	Pass
29	control/11/CD14+/OGTT	Pass	Pass	Pass	Pass	Pass	Pass	Fail	Fail	Pass	Pass	Pass	Pass	Pass	Pass	Pass	Pass	Pass	Pass	Pass	Pass	Fail	Pass	Pass	Pass	Pass	Pass	Pass	Pass	Pass	Pass	Fail	Pass	Fail	Pass	Pass	Pass	Pass	Fail	Pass	Pass	Pass	Pass	Fail	Pass	Pass	Pass	Pass	Pass
18	control/12/CD14-/basal	Pass	Pass	Pass	Pass	Pass	Pass	Fail	Fail	Pass	Pass	Pass	Fail	Pass	Pass	Pass	Pass	Pass	Pass	Pass	Pass	Fail	Pass	Pass	Pass	Pass	Pass	Pass	Pass	Pass	Pass	Fail	Pass	Fail	Pass	Pass	Pass	Pass	Fail	Pass	Pass	Pass	Pass	Pass	Pass	Pass	Pass	Pass	Pass
42	control/12/CD14-/OGTT	Pass	Pass	Pass	Pass	Pass	Pass	Fail	Fail	Pass	Pass	Pass	Fail	Pass	Pass	Pass	Pass	Pass	Pass	Pass	Pass	Fail	Pass	Pass	Pass	Pass	Pass	Pass	Pass	Pass	Pass	Fail	Pass	Fail	Pass	Pass	Pass	Pass	Fail	Pass	Pass	Pass	Pass	Pass	Pass	Pass	Pass	Pass	Pass
6	control/12/CD14+/basal	Pass	Pass	Pass	Pass	Pass	Pass	Fail	Fail	Pass	Pass	Pass	Pass	Pass	Pass	Pass	Pass	Pass	Pass	Pass	Pass	Fail	Pass	Pass	Pass	Pass	Pass	Fail	Pass	Pass	Pass	Fail	Pass	Fail	Pass	Pass	Pass	Pass	Pass	Pass	Pass	Pass	Pass	Fail	Pass	Pass	Pass	Pass	Pass
30	control/12/CD14+/OGTT	Pass	Pass	Pass	Pass	Pass	Pass	Fail	Fail	Pass	Pass	Pass	Pass	Pass	Pass	Pass	Pass	Pass	Pass	Pass	Pass	Fail	Pass	Pass	Pass	Pass	Pass	Pass	Pass	Pass	Pass	Fail	Pass	Fail	Pass	Pass	Pass	Pass	Pass	Pass	Pass	Pass	Pass	Fail	Pass	Pass	Pass	Pass	Pass
71	control/2/CD14-/basal	Pass	Pass	Pass	Pass	Pass	Pass	Fail	Fail	Pass	Pass	Pass	Pass	Pass	Pass	Pass	Pass	Pass	Pass	Pass	Pass	Fail	Pass	Pass	Pass	Pass	Pass	Pass	Pass	Pass	Pass	Fail	Pass	Fail	Pass	Pass	Pass	Pass	Fail	Pass	Pass	Pass	Pass	Pass	Pass	Pass	Pass	Pass	Pass
95	control/2/CD14-/OGTT	Pass	Pass	Pass	Pass	Pass	Pass	Fail	Fail	Pass	Pass	Pass	Pass	Pass	Pass	Pass	Pass	Pass	Pass	Pass	Pass	Fail	Pass	Pass	Pass	Pass	Pass	Pass	Pass	Pass	Pass	Fail	Pass	Fail	Pass	Pass	Pass	Pass	Fail	Pass	Pass	Pass	Pass	Pass	Pass	Pass	Pass	Pass	Pass
59	control/2/CD14+/basal	Pass	Pass	Pass	Pass	Pass	Pass	Fail	Fail	Pass	Pass	Pass	Pass	Pass	Pass	Pass	Pass	Pass	Pass	Pass	Pass	Fail	Pass	Pass	Pass	Pass	Pass	Pass	Pass	Pass	Pass	Fail	Pass	Fail	Pass	Pass	Pass	Pass	Pass	Pass	Pass	Pass	Pass	Fail	Pass	Pass	Pass	Pass	Pass
83	control/2/CD14+/OGTT	Pass	Pass	Pass	Pass	Pass	Pass	Fail	Fail	Pass	Pass	Pass	Pass	Pass	Pass	Pass	Pass	Pass	Pass	Pass	Pass	Fail	Pass	Pass	Pass	Pass	Pass	Pass	Pass	Pass	Pass	Fail	Pass	Fail	Pass	Pass	Pass	Pass	Pass	Pass	Pass	Pass	Pass	Fail	Pass	Pass	Pass	Pass	Pass
67	control/3/CD14-/basal	Pass	Pass	Pass	Pass	Pass	Pass	Fail	Fail	Pass	Pass	Pass	Pass	Pass	Pass	Pass	Pass	Pass	Pass	Pass	Pass	Fail	Pass	Pass	Pass	Pass	Pass	Pass	Pass	Pass	Pass	Fail	Pass	Fail	Pass	Pass	Pass	Pass	Fail	Pass	Pass	Pass	Pass	Pass	Pass	Pass	Pass	Pass	Pass
91	control/3/CD14-/OGTT	Pass	Pass	Pass	Pass	Pass	Pass	Fail	Fail	Pass	Pass	Pass	Pass	Pass	Pass	Pass	Pass	Pass	Pass	Pass	Pass	Fail	Pass	Pass	Pass	Pass	Pass	Pass	Pass	Pass	Pass	Fail	Pass	Fail	Pass	Pass	Pass	Pass	Pass	Pass	Pass	Pass	Pass	Pass	Pass	Pass	Pass	Pass	Pass
55	control/3/CD14+/basal	Pass	Pass	Pass	Pass	Pass	Pass	Fail	Fail	Pass	Pass	Pass	Pass	Pass	Pass	Pass	Pass	Pass	Pass	Pass	Pass	Fail	Pass	Pass	Pass	Pass	Pass	Pass	Pass	Pass	Pass	Fail	Pass	Fail	Pass	Pass	Pass	Pass	Fail	Pass	Pass	Pass	Pass	Fail	Pass	Pass	Pass	Pass	Pass
79	control/3/CD14+/OGTT	Pass	Pass	Pass	Pass	Pass	Pass	Fail	Fail	Pass	Pass	Pass	Pass	Pass	Pass	Pass	Pass	Pass	Pass	Pass	Pass	Fail	Pass	Pass	Pass	Pass	Pass	Pass	Pass	Pass	Pass	Fail	Pass	Fail	Pass	Pass	Pass	Pass	Fail	Pass	Pass	Pass	Pass	Fail	Pass	Pass	Pass	Pass	Pass
68	control/4/CD14-/basal	Pass	Pass	Pass	Pass	Pass	Pass	Fail	Fail	Pass	Pass	Pass	Pass	Pass	Pass	Pass	Pass	Pass	Pass	Pass	Pass	Fail	Pass	Pass	Pass	Pass	Pass	Pass	Pass	Pass	Pass	Fail	Pass	Fail	Pass	Pass	Pass	Pass	Fail	Pass	Pass	Pass	Pass	Pass	Pass	Pass	Pass	Pass	Pass
92	control/4/CD14-/OGTT	Pass	Pass	Pass	Pass	Pass	Pass	Fail	Fail	Pass	Pass	Pass	Pass	Pass	Pass	Pass	Pass	Pass	Pass	Pass	Pass	Fail	Pass	Pass	Pass	Pass	Pass	Pass	Pass	Pass	Pass	Fail	Pass	Fail	Pass	Pass	Pass	Pass	Fail	Pass	Pass	Pass	Pass	Pass	Pass	Pass	Pass	Pass	Pass
56	control/4/CD14+/basal	Pass	Pass	Pass	Pass	Pass	Pass	Fail	Fail	Pass	Pass	Pass	Pass	Pass	Pass	Pass	Pass	Pass	Pass	Pass	Pass	Fail	Pass	Pass	Pass	Pass	Pass	Pass	Pass	Pass	Pass	Fail	Pass	Fail	Pass	Pass	Pass	Pass	Fail	Pass	Pass	Pass	Pass	Fail	Pass	Pass	Pass	Pass	Pass
80	control/4/CD14+/OGTT	Pass	Pass	Pass	Pass	Pass	Pass	Fail	Fail	Pass	Pass	Pass	Pass	Pass	Pass	Pass	Pass	Pass	Pass	Pass	Pass	Fail	Pass	Pass	Pass	Pass	Pass	Pass	Pass	Pass	Pass	Fail	Pass	Fail	Pass	Pass	Pass	Pass	Pass	Pass	Pass	Pass	Pass	Fail	Pass	Pass	Pass	Pass	Pass
69	control/5/CD14-/basal	Pass	Pass	Pass	Pass	Pass	Pass	Fail	Fail	Pass	Pass	Pass	Pass	Pass	Pass	Pass	Pass	Pass	Pass	Pass	Pass	Fail	Pass	Pass	Pass	Pass	Pass	Pass	Pass	Pass	Pass	Fail	Pass	Fail	Pass	Pass	Pass	Pass	Fail	Pass	Pass	Pass	Pass	Pass	Pass	Pass	Pass	Pass	Pass
93	control/5/CD14-/OGTT	Pass	Pass	Pass	Pass	Pass	Pass	Fail	Fail	Pass	Pass	Pass	Pass	Pass	Pass	Pass	Pass	Pass	Pass	Pass	Pass	Fail	Pass	Pass	Pass	Pass	Pass	Pass	Pass	Pass	Pass	Fail	Pass	Fail	Pass	Pass	Pass	Pass	Fail	Pass	Pass	Pass	Pass	Pass	Pass	Pass	Pass	Pass	Pass
57	control/5/CD14+/basal	Pass	Pass	Pass	Pass	Pass	Pass	Fail	Fail	Pass	Pass	Pass	Pass	Pass	Pass	Pass	Pass	Pass	Pass	Pass	Pass	Fail	Pass	Pass	Pass	Pass	Pass	Pass	Pass	Pass	Pass	Fail	Pass	Fail	Pass	Pass	Pass	Pass	Pass	Pass	Pass	Pass	Pass	Fail	Pass	Pass	Pass	Pass	Pass
81	control/5/CD14+/OGTT	Pass	Pass	Pass	Pass	Pass	Pass	Fail	Fail	Pass	Pass	Pass	Pass	Pass	Pass	Pass	Pass	Pass	Pass	Pass	Pass	Fail	Pass	Pass	Pass	Pass	Pass	Pass	Pass	Pass	Pass	Fail	Pass	Fail	Pass	Pass	Pass	Pass	Pass	Pass	Pass	Pass	Pass	Fail	Pass	Pass	Pass	Pass	Pass
70	control/6/CD14-/basal	Pass	Pass	Pass	Pass	Pass	Pass	Fail	Fail	Pass	Pass	Pass	Pass	Pass	Pass	Pass	Pass	Pass	Pass	Pass	Pass	Fail	Pass	Pass	Pass	Pass	Pass	Pass	Pass	Pass	Pass	Fail	Pass	Fail	Pass	Pass	Pass	Pass	Fail	Pass	Pass	Pass	Pass	Pass	Pass	Pass	Pass	Pass	Pass
94	control/6/CD14-/OGTT	Pass	Pass	Pass	Pass	Pass	Pass	Fail	Fail	Pass	Pass	Pass	Pass	Pass	Pass	Pass	Pass	Pass	Pass	Pass	Pass	Fail	Pass	Pass	Pass	Pass	Pass	Pass	Pass	Pass	Pass	Fail	Pass	Fail	Pass	Pass	Pass	Pass	Fail	Pass	Pass	Pass	Pass	Pass	Pass	Pass	Pass	Pass	Pass
58	control/6/CD14+/basal	Pass	Pass	Pass	Pass	Pass	Pass	Fail	Fail	Pass	Pass	Pass	Pass	Pass	Pass	Pass	Pass	Pass	Pass	Pass	Pass	Fail	Pass	Pass	Pass	Pass	Pass	Pass	Pass	Pass	Pass	Fail	Pass	Fail	Pass	Pass	Pass	Pass	Pass	Pass	Pass	Pass	Pass	Fail	Pass	Pass	Pass	Pass	Pass
82	control/6/CD14+/OGTT	Pass	Pass	Pass	Pass	Pass	Pass	Fail	Fail	Pass	Pass	Pass	Pass	Pass	Pass	Pass	Pass	Pass	Pass	Pass	Pass	Fail	Pass	Pass	Pass	Pass	Pass	Pass	Pass	Pass	Pass	Fail	Pass	Fail	Pass	Pass	Pass	Pass	Fail	Pass	Pass	Pass	Pass	Fail	Pass	Pass	Pass	Pass	Pass
13	control/7/CD14-/basal	Pass	Pass	Pass	Pass	Pass	Pass	Fail	Fail	Pass	Pass	Pass	Pass	Pass	Pass	Pass	Pass	Pass	Pass	Pass	Pass	Fail	Pass	Pass	Pass	Pass	Pass	Pass	Pass	Pass	Pass	Fail	Pass	Fail	Pass	Pass	Pass	Pass	Fail	Pass	Pass	Pass	Pass	Pass	Pass	Pass	Pass	Pass	Pass
37	control/7/CD14-/OGTT	Pass	Pass	Pass	Pass	Pass	Pass	Fail	Fail	Pass	Pass	Pass	Pass	Pass	Pass	Pass	Pass	Pass	Pass	Pass	Pass	Fail	Pass	Pass	Pass	Pass	Pass	Pass	Pass	Pass	Pass	Fail	Pass	Fail	Pass	Pass	Pass	Pass	Pass	Pass	Pass	Pass	Pass	Pass	Pass	Pass	Pass	Pass	Pass
1	control/7/CD14+/basal	Pass	Pass	Pass	Pass	Pass	Pass	Fail	Fail	Pass	Pass	Pass	Pass	Pass	Pass	Pass	Pass	Pass	Pass	Pass	Pass	Fail	Pass	Pass	Pass	Pass	Pass	Pass	Pass	Pass	Pass	Fail	Pass	Fail	Pass	Pass	Pass	Pass	Pass	Pass	Pass	Pass	Pass	Fail	Pass	Pass	Pass	Pass	Pass
25	control/7/CD14+/OGTT	Pass	Pass	Pass	Pass	Pass	Pass	Fail	Fail	Pass	Pass	Pass	Pass	Pass	Pass	Pass	Pass	Pass	Pass	Pass	Pass	Fail	Pass	Pass	Pass	Pass	Pass	Pass	Pass	Pass	Pass	Fail	Pass	Fail	Pass	Pass	Pass	Pass	Pass	Pass	Pass	Pass	Pass	Fail	Pass	Pass	Pass	Pass	Pass
14	control/8/CD14-/basal	Pass	Pass	Pass	Pass	Pass	Pass	Fail	Fail	Pass	Pass	Pass	Fail	Pass	Pass	Pass	Pass	Pass	Pass	Pass	Pass	Fail	Pass	Pass	Pass	Pass	Pass	Pass	Pass	Pass	Pass	Fail	Pass	Fail	Pass	Pass	Pass	Pass	Fail	Pass	Pass	Pass	Pass	Pass	Pass	Pass	Pass	Pass	Pass
38	control/8/CD14-/OGTT	Pass	Pass	Pass	Pass	Pass	Pass	Fail	Fail	Pass	Pass	Pass	Pass	Pass	Pass	Pass	Pass	Pass	Pass	Pass	Pass	Fail	Pass	Pass	Pass	Pass	Pass	Pass	Pass	Pass	Pass	Fail	Pass	Fail	Pass	Pass	Pass	Pass	Fail	Pass	Pass	Pass	Pass	Pass	Pass	Pass	Pass	Pass	Pass
2	control/8/CD14+/basal	Pass	Pass	Pass	Pass	Pass	Pass	Fail	Fail	Pass	Pass	Pass	Pass	Pass	Pass	Pass	Pass	Pass	Pass	Pass	Pass	Fail	Pass	Pass	Pass	Pass	Pass	Pass	Pass	Pass	Pass	Fail	Pass	Fail	Pass	Pass	Pass	Pass	Pass	Pass	Pass	Pass	Pass	Fail	Pass	Pass	Pass	Pass	Pass
26	control/8/CD14+/OGTT	Pass	Pass	Pass	Pass	Pass	Pass	Fail	Fail	Pass	Pass	Pass	Pass	Pass	Pass	Pass	Pass	Pass	Pass	Pass	Pass	Fail	Pass	Pass	Pass	Pass	Pass	Pass	Pass	Pass	Pass	Fail	Pass	Fail	Pass	Pass	Pass	Pass	Pass	Pass	Pass	Pass	Pass	Fail	Pass	Pass	Pass	Pass	Pass
15	control/9/CD14-/basal	Pass	Pass	Pass	Pass	Pass	Pass	Fail	Fail	Pass	Pass	Pass	Fail	Pass	Pass	Pass	Pass	Pass	Pass	Pass	Pass	Fail	Pass	Pass	Pass	Pass	Pass	Pass	Pass	Pass	Pass	Fail	Pass	Fail	Pass	Pass	Pass	Pass	Pass	Pass	Pass	Pass	Pass	Pass	Pass	Pass	Pass	Pass	Pass
39	control/9/CD14-/OGTT	Pass	Pass	Pass	Pass	Pass	Pass	Fail	Fail	Pass	Pass	Pass	Pass	Pass	Pass	Pass	Pass	Pass	Pass	Pass	Pass	Fail	Pass	Pass	Pass	Pass	Pass	Pass	Pass	Pass	Pass	Fail	Pass	Fail	Pass	Pass	Pass	Pass	Fail	Pass	Pass	Pass	Pass	Pass	Pass	Pass	Pass	Pass	Pass
3	control/9/CD14+/basal	Pass	Pass	Pass	Pass	Pass	Pass	Fail	Fail	Pass	Pass	Pass	Pass	Pass	Pass	Pass	Pass	Pass	Pass	Pass	Pass	Fail	Pass	Pass	Pass	Pass	Pass	Pass	Pass	Pass	Pass	Fail	Pass	Fail	Pass	Pass	Pass	Pass	Pass	Pass	Pass	Pass	Pass	Fail	Pass	Pass	Pass	Pass	Pass
27	control/9/CD14+/OGTT	Pass	Pass	Pass	Pass	Pass	Pass	Fail	Fail	Pass	Pass	Pass	Pass	Pass	Pass	Pass	Pass	Pass	Pass	Pass	Pass	Fail	Pass	Pass	Pass	Pass	Pass	Pass	Pass	Pass	Pass	Fail	Pass	Fail	Pass	Pass	Pass	Pass	Pass	Pass	Pass	Pass	Pass	Fail	Pass	Pass	Pass	Pass	Pass
19	FDR/1/CD14-/basal	Pass	Pass	Pass	Pass	Pass	Pass	Fail	Fail	Pass	Pass	Pass	Pass	Pass	Pass	Pass	Pass	Pass	Pass	Pass	Pass	Fail	Pass	Pass	Pass	Pass	Pass	Pass	Pass	Pass	Pass	Fail	Pass	Fail	Pass	Pass	Pass	Pass	Fail	Pass	Pass	Pass	Pass	Pass	Pass	Pass	Pass	Pass	Pass
43	FDR/1/CD14-/OGTT	Pass	Pass	Pass	Pass	Pass	Pass	Fail	Fail	Pass	Pass	Pass	Fail	Pass	Pass	Pass	Pass	Pass	Pass	Pass	Pass	Fail	Pass	Pass	Pass	Pass	Pass	Pass	Pass	Pass	Pass	Fail	Pass	Fail	Pass	Pass	Pass	Pass	Fail	Pass	Pass	Pass	Pass	Pass	Pass	Pass	Pass	Pass	Pass
7	FDR/1/CD14+/basal	Pass	Pass	Pass	Pass	Pass	Pass	Fail	Fail	Pass	Pass	Pass	Pass	Pass	Pass	Pass	Pass	Pass	Pass	Pass	Pass	Fail	Pass	Pass	Pass	Pass	Pass	Pass	Pass	Pass	Pass	Fail	Pass	Fail	Pass	Pass	Pass	Pass	Fail	Pass	Pass	Pass	Pass	Fail	Pass	Pass	Pass	Pass	Pass
31	FDR/1/CD14+/OGTT	Pass	Pass	Pass	Pass	Pass	Pass	Fail	Fail	Pass	Pass	Pass	Pass	Pass	Pass	Pass	Fail	Pass	Pass	Pass	Pass	Fail	Pass	Pass	Pass	Pass	Pass	Pass	Pass	Pass	Pass	Fail	Pass	Fail	Pass	Pass	Pass	Pass	Fail	Pass	Pass	Pass	Pass	Fail	Pass	Pass	Pass	Pass	Pass
65	FDR/10/CD14-/basal	Pass	Pass	Pass	Pass	Pass	Pass	Fail	Fail	Pass	Pass	Pass	Fail	Pass	Pass	Pass	Pass	Pass	Pass	Pass	Pass	Fail	Pass	Pass	Pass	Pass	Pass	Pass	Pass	Pass	Pass	Fail	Pass	Fail	Pass	Pass	Pass	Pass	Fail	Pass	Pass	Pass	Pass	Pass	Pass	Pass	Pass	Pass	Pass
89	FDR/10/CD14-/OGTT	Pass	Pass	Pass	Pass	Pass	Pass	Fail	Fail	Pass	Pass	Pass	Fail	Pass	Pass	Pass	Pass	Pass	Pass	Pass	Pass	Fail	Pass	Pass	Pass	Pass	Pass	Pass	Pass	Pass	Pass	Fail	Pass	Fail	Pass	Pass	Pass	Pass	Fail	Pass	Pass	Pass	Pass	Pass	Pass	Pass	Pass	Pass	Pass
53	FDR/10/CD14+/basal	Pass	Pass	Pass	Pass	Pass	Pass	Fail	Fail	Pass	Pass	Pass	Pass	Pass	Pass	Pass	Fail	Pass	Pass	Pass	Pass	Fail	Pass	Pass	Pass	Pass	Pass	Pass	Pass	Pass	Pass	Fail	Pass	Fail	Pass	Pass	Pass	Pass	Fail	Pass	Pass	Pass	Pass	Fail	Pass	Pass	Pass	Pass	Pass
77	FDR/10/CD14+/OGTT	Pass	Pass	Pass	Pass	Pass	Pass	Fail	Fail	Pass	Pass	Pass	Pass	Pass	Pass	Pass	Fail	Pass	Pass	Pass	Pass	Fail	Pass	Pass	Pass	Pass	Pass	Pass	Pass	Pass	Pass	Fail	Pass	Fail	Pass	Pass	Pass	Pass	Pass	Pass	Pass	Pass	Pass	Fail	Pass	Pass	Pass	Pass	Pass
23	FDR/11/CD14-/basal	Pass	Pass	Pass	Pass	Pass	Pass	Fail	Fail	Pass	Pass	Pass	Pass	Pass	Pass	Pass	Pass	Pass	Pass	Pass	Pass	Fail	Pass	Pass	Pass	Pass	Pass	Pass	Pass	Pass	Pass	Fail	Pass	Fail	Pass	Pass	Pass	Pass	Fail	Pass	Pass	Pass	Pass	Pass	Pass	Pass	Pass	Pass	Pass
47	FDR/11/CD14-/OGTT	Pass	Pass	Pass	Pass	Pass	Pass	Fail	Fail	Pass	Pass	Pass	Pass	Pass	Pass	Pass	Pass	Pass	Pass	Pass	Pass	Fail	Pass	Pass	Pass	Pass	Pass	Pass	Pass	Pass	Pass	Fail	Pass	Fail	Pass	Pass	Pass	Pass	Fail	Pass	Pass	Pass	Pass	Pass	Pass	Pass	Pass	Pass	Pass
11	FDR/11/CD14+/basal	Pass	Pass	Pass	Pass	Pass	Pass	Fail	Fail	Pass	Pass	Pass	Pass	Pass	Pass	Pass	Pass	Pass	Pass	Pass	Pass	Fail	Pass	Pass	Pass	Pass	Pass	Pass	Pass	Pass	Pass	Fail	Pass	Fail	Pass	Pass	Pass	Pass	Pass	Pass	Pass	Pass	Pass	Fail	Pass	Pass	Pass	Pass	Pass
35	FDR/11/CD14+/OGTT	Pass	Pass	Pass	Pass	Pass	Pass	Fail	Fail	Pass	Pass	Pass	Pass	Pass	Pass	Pass	Pass	Pass	Pass	Pass	Pass	Fail	Pass	Pass	Pass	Pass	Pass	Pass	Pass	Pass	Pass	Fail	Pass	Fail	Pass	Pass	Pass	Pass	Fail	Pass	Pass	Pass	Pass	Fail	Pass	Pass	Pass	Pass	Pass
24	FDR/12/CD14-/basal	Pass	Pass	Pass	Pass	Pass	Pass	Fail	Fail	Pass	Pass	Pass	Pass	Pass	Pass	Pass	Pass	Pass	Pass	Pass	Pass	Fail	Pass	Pass	Pass	Pass	Pass	Pass	Pass	Pass	Pass	Fail	Pass	Fail	Pass	Pass	Pass	Pass	Fail	Pass	Pass	Pass	Pass	Pass	Pass	Pass	Pass	Pass	Pass
48	FDR/12/CD14-/OGTT	Pass	Pass	Pass	Pass	Pass	Pass	Fail	Fail	Pass	Pass	Pass	Pass	Pass	Pass	Pass	Pass	Pass	Pass	Pass	Pass	Fail	Pass	Pass	Pass	Pass	Pass	Pass	Pass	Pass	Pass	Fail	Pass	Fail	Pass	Pass	Pass	Pass	Fail	Pass	Pass	Pass	Pass	Pass	Pass	Pass	Pass	Pass	Pass
12	FDR/12/CD14+/basal	Pass	Pass	Pass	Pass	Pass	Pass	Fail	Fail	Pass	Pass	Pass	Pass	Pass	Pass	Pass	Pass	Pass	Pass	Pass	Pass	Fail	Pass	Pass	Pass	Pass	Pass	Pass	Pass	Pass	Pass	Fail	Pass	Fail	Pass	Pass	Pass	Pass	Fail	Pass	Pass	Pass	Pass	Fail	Pass	Pass	Pass	Pass	Pass
36	FDR/12/CD14+/OGTT	Pass	Pass	Pass	Pass	Pass	Pass	Fail	Fail	Pass	Pass	Pass	Pass	Pass	Pass	Pass	Pass	Pass	Pass	Pass	Pass	Fail	Pass	Pass	Pass	Pass	Pass	Pass	Pass	Pass	Pass	Fail	Pass	Fail	Pass	Pass	Pass	Pass	Pass	Pass	Pass	Pass	Pass	Fail	Pass	Pass	Pass	Pass	Pass
61	FDR/2/CD14-/basal	Pass	Pass	Pass	Pass	Pass	Pass	Fail	Fail	Pass	Pass	Pass	Pass	Pass	Pass	Pass	Pass	Pass	Pass	Pass	Pass	Fail	Pass	Pass	Pass	Pass	Pass	Pass	Pass	Pass	Pass	Fail	Pass	Fail	Pass	Pass	Pass	Pass	Fail	Pass	Pass	Pass	Pass	Pass	Pass	Pass	Pass	Pass	Pass
85	FDR/2/CD14-/OGTT	Pass	Pass	Pass	Pass	Pass	Pass	Fail	Fail	Pass	Pass	Pass	Pass	Pass	Pass	Pass	Pass	Pass	Pass	Pass	Pass	Fail	Pass	Pass	Pass	Pass	Pass	Pass	Fail	Pass	Pass	Fail	Pass	Fail	Pass	Pass	Pass	Pass	Fail	Pass	Pass	Pass	Pass	Pass	Pass	Pass	Pass	Pass	Pass
49	FDR/2/CD14+/basal	Pass	Pass	Pass	Pass	Pass	Pass	Fail	Fail	Pass	Pass	Pass	Pass	Pass	Pass	Pass	Pass	Pass	Pass	Pass	Pass	Fail	Pass	Pass	Pass	Pass	Pass	Pass	Pass	Pass	Pass	Fail	Pass	Fail	Pass	Pass	Pass	Pass	Pass	Pass	Pass	Pass	Pass	Fail	Pass	Pass	Pass	Pass	Pass
73	FDR/2/CD14+/OGTT	Pass	Pass	Pass	Pass	Pass	Pass	Fail	Fail	Pass	Pass	Pass	Pass	Pass	Pass	Pass	Pass	Pass	Pass	Pass	Pass	Fail	Pass	Pass	Pass	Pass	Pass	Pass	Pass	Pass	Pass	Fail	Pass	Fail	Pass	Pass	Pass	Pass	Pass	Pass	Pass	Pass	Pass	Fail	Pass	Pass	Pass	Pass	Pass
20	FDR/3/CD14-/basal	Pass	Pass	Pass	Pass	Pass	Pass	Fail	Fail	Pass	Pass	Pass	Pass	Pass	Pass	Pass	Pass	Pass	Pass	Pass	Pass	Fail	Pass	Pass	Pass	Pass	Pass	Pass	Pass	Pass	Pass	Fail	Pass	Fail	Pass	Pass	Pass	Pass	Fail	Pass	Pass	Pass	Pass	Pass	Pass	Pass	Pass	Pass	Pass
44	FDR/3/CD14-/OGTT	Pass	Pass	Pass	Pass	Pass	Pass	Fail	Fail	Pass	Pass	Pass	Pass	Pass	Pass	Pass	Pass	Pass	Pass	Pass	Pass	Fail	Pass	Pass	Pass	Pass	Pass	Pass	Pass	Pass	Pass	Fail	Pass	Fail	Pass	Pass	Pass	Pass	Fail	Pass	Pass	Pass	Pass	Pass	Pass	Pass	Pass	Pass	Pass
8	FDR/3/CD14+/basal	Pass	Pass	Pass	Pass	Pass	Pass	Fail	Fail	Pass	Pass	Pass	Pass	Pass	Pass	Pass	Pass	Pass	Pass	Pass	Pass	Fail	Pass	Pass	Pass	Pass	Pass	Pass	Pass	Pass	Pass	Fail	Pass	Fail	Pass	Pass	Pass	Pass	Fail	Pass	Pass	Pass	Pass	Fail	Pass	Pass	Pass	Pass	Pass
32	FDR/3/CD14+/OGTT	Pass	Pass	Pass	Pass	Pass	Pass	Fail	Fail	Pass	Pass	Pass	Pass	Pass	Pass	Pass	Fail	Pass	Pass	Pass	Pass	Fail	Pass	Pass	Pass	Pass	Pass	Pass	Pass	Pass	Pass	Fail	Pass	Fail	Pass	Pass	Pass	Pass	Fail	Pass	Pass	Pass	Pass	Fail	Pass	Pass	Pass	Pass	Pass
21	FDR/4/CD14-/basal	Pass	Pass	Pass	Pass	Pass	Pass	Fail	Fail	Pass	Pass	Pass	Pass	Pass	Pass	Pass	Pass	Pass	Pass	Pass	Pass	Fail	Pass	Pass	Pass	Pass	Pass	Pass	Pass	Pass	Pass	Fail	Pass	Fail	Pass	Pass	Pass	Pass	Fail	Pass	Pass	Pass	Pass	Pass	Pass	Pass	Pass	Pass	Pass
45	FDR/4/CD14-/OGTT	Pass	Pass	Pass	Pass	Pass	Pass	Fail	Fail	Pass	Pass	Pass	Pass	Pass	Pass	Pass	Pass	Pass	Pass	Pass	Pass	Fail	Pass	Pass	Pass	Pass	Pass	Pass	Pass	Pass	Pass	Fail	Pass	Fail	Pass	Pass	Pass	Pass	Fail	Pass	Pass	Pass	Pass	Pass	Pass	Pass	Pass	Pass	Pass
9	FDR/4/CD14+/basal	Pass	Pass	Pass	Pass	Pass	Pass	Fail	Fail	Pass	Pass	Pass	Pass	Pass	Pass	Pass	Pass	Pass	Pass	Pass	Pass	Fail	Pass	Pass	Pass	Pass	Pass	Pass	Pass	Pass	Pass	Fail	Pass	Fail	Pass	Pass	Pass	Pass	Fail	Pass	Pass	Pass	Pass	Fail	Pass	Pass	Pass	Pass	Pass
33	FDR/4/CD14+/OGTT	Pass	Pass	Pass	Pass	Pass	Pass	Fail	Fail	Pass	Pass	Pass	Pass	Pass	Pass	Pass	Pass	Pass	Pass	Pass	Pass	Fail	Pass	Pass	Pass	Pass	Pass	Pass	Pass	Pass	Pass	Fail	Pass	Fail	Pass	Pass	Pass	Pass	Pass	Pass	Pass	Pass	Pass	Fail	Pass	Pass	Pass	Pass	Pass
62	FDR/5/CD14-/basal	Pass	Pass	Pass	Pass	Pass	Pass	Fail	Fail	Pass	Pass	Pass	Pass	Pass	Pass	Pass	Pass	Pass	Pass	Pass	Pass	Fail	Pass	Pass	Pass	Pass	Pass	Pass	Pass	Pass	Pass	Fail	Pass	Fail	Pass	Pass	Pass	Pass	Fail	Pass	Pass	Pass	Pass	Pass	Pass	Pass	Pass	Pass	Pass
86	FDR/5/CD14-/OGTT	Pass	Pass	Pass	Pass	Pass	Pass	Fail	Fail	Pass	Pass	Pass	Pass	Pass	Pass	Pass	Pass	Pass	Pass	Pass	Pass	Fail	Pass	Pass	Pass	Pass	Pass	Pass	Pass	Pass	Pass	Fail	Pass	Fail	Pass	Pass	Pass	Pass	Fail	Pass	Pass	Pass	Pass	Pass	Pass	Pass	Pass	Pass	Pass
50	FDR/5/CD14+/basal	Pass	Pass	Pass	Pass	Pass	Pass	Fail	Fail	Pass	Pass	Pass	Pass	Pass	Pass	Pass	Fail	Pass	Pass	Pass	Pass	Fail	Pass	Pass	Pass	Pass	Pass	Pass	Pass	Pass	Pass	Fail	Pass	Fail	Pass	Pass	Pass	Pass	Fail	Pass	Pass	Pass	Pass	Fail	Pass	Pass	Pass	Pass	Fail
74	FDR/5/CD14+/OGTT	Pass	Pass	Pass	Pass	Pass	Pass	Fail	Fail	Pass	Pass	Pass	Pass	Pass	Pass	Pass	Pass	Pass	Pass	Pass	Pass	Fail	Pass	Pass	Pass	Pass	Pass	Pass	Pass	Pass	Pass	Fail	Pass	Fail	Pass	Pass	Pass	Pass	Pass	Pass	Pass	Pass	Pass	Fail	Pass	Pass	Pass	Pass	Pass
22	FDR/6/CD14-/basal	Pass	Pass	Pass	Pass	Pass	Pass	Fail	Fail	Pass	Pass	Pass	Pass	Pass	Pass	Pass	Pass	Pass	Pass	Pass	Pass	Fail	Pass	Pass	Pass	Pass	Pass	Pass	Pass	Pass	Pass	Fail	Pass	Fail	Pass	Pass	Pass	Pass	Fail	Pass	Pass	Pass	Pass	Pass	Pass	Pass	Pass	Pass	Pass
46	FDR/6/CD14-/OGTT	Pass	Pass	Pass	Pass	Pass	Pass	Fail	Fail	Pass	Pass	Pass	Pass	Pass	Pass	Pass	Pass	Pass	Pass	Pass	Pass	Fail	Pass	Pass	Pass	Pass	Pass	Pass	Pass	Pass	Pass	Fail	Pass	Fail	Pass	Pass	Pass	Pass	Fail	Pass	Pass	Pass	Pass	Pass	Pass	Pass	Pass	Pass	Pass
10	FDR/6/CD14+/basal	Pass	Pass	Pass	Pass	Pass	Pass	Fail	Fail	Pass	Pass	Pass	Pass	Pass	Pass	Pass	Pass	Pass	Pass	Pass	Pass	Fail	Pass	Pass	Pass	Pass	Pass	Pass	Pass	Pass	Pass	Fail	Pass	Fail	Pass	Pass	Pass	Pass	Pass	Pass	Pass	Pass	Pass	Fail	Pass	Pass	Pass	Pass	Pass
34	FDR/6/CD14+/OGTT	Pass	Pass	Pass	Pass	Pass	Pass	Fail	Fail	Pass	Pass	Pass	Pass	Pass	Pass	Pass	Pass	Pass	Pass	Pass	Pass	Fail	Pass	Pass	Pass	Pass	Pass	Pass	Pass	Pass	Pass	Fail	Pass	Fail	Pass	Pass	Pass	Pass	Pass	Pass	Pass	Pass	Pass	Fail	Pass	Pass	Pass	Pass	Pass
63	FDR/7/CD14-/basal	Pass	Pass	Pass	Pass	Pass	Pass	Fail	Fail	Pass	Pass	Pass	Fail	Pass	Pass	Pass	Pass	Pass	Pass	Pass	Pass	Fail	Pass	Pass	Pass	Pass	Pass	Pass	Pass	Pass	Fail	Fail	Pass	Fail	Pass	Pass	Pass	Pass	Fail	Pass	Pass	Pass	Pass	Pass	Pass	Pass	Pass	Pass	Pass
87	FDR/7/CD14-/OGTT	Pass	Pass	Pass	Pass	Pass	Pass	Fail	Fail	Pass	Pass	Pass	Pass	Pass	Pass	Pass	Pass	Pass	Pass	Pass	Pass	Fail	Pass	Pass	Pass	Pass	Pass	Pass	Pass	Pass	Pass	Fail	Pass	Fail	Pass	Pass	Pass	Pass	Fail	Pass	Pass	Pass	Pass	Pass	Pass	Pass	Pass	Pass	Pass
51	FDR/7/CD14+/basal	Pass	Pass	Pass	Pass	Pass	Pass	Fail	Fail	Pass	Pass	Pass	Pass	Pass	Pass	Pass	Pass	Pass	Pass	Pass	Pass	Fail	Pass	Pass	Pass	Pass	Pass	Pass	Pass	Pass	Pass	Fail	Pass	Fail	Pass	Pass	Pass	Pass	Fail	Pass	Pass	Pass	Pass	Fail	Pass	Pass	Pass	Pass	Pass
75	FDR/7/CD14+/OGTT	Pass	Pass	Pass	Pass	Pass	Pass	Fail	Fail	Pass	Pass	Pass	Pass	Pass	Pass	Pass	Pass	Pass	Pass	Pass	Pass	Fail	Pass	Pass	Pass	Pass	Pass	Pass	Pass	Pass	Pass	Fail	Pass	Fail	Pass	Pass	Pass	Pass	Pass	Pass	Pass	Pass	Pass	Fail	Pass	Pass	Pass	Pass	Pass
64	FDR/8/CD14-/basal	Pass	Pass	Pass	Pass	Pass	Pass	Fail	Fail	Pass	Pass	Pass	Fail	Pass	Pass	Pass	Pass	Pass	Pass	Pass	Pass	Fail	Pass	Pass	Pass	Pass	Pass	Pass	Pass	Pass	Pass	Fail	Pass	Fail	Pass	Pass	Pass	Pass	Fail	Pass	Pass	Pass	Pass	Pass	Pass	Pass	Pass	Pass	Pass
88	FDR/8/CD14-/OGTT	Pass	Pass	Pass	Pass	Pass	Pass	Fail	Fail	Pass	Pass	Pass	Fail	Pass	Pass	Pass	Pass	Pass	Pass	Pass	Pass	Fail	Pass	Pass	Pass	Pass	Pass	Pass	Pass	Pass	Pass	Fail	Pass	Fail	Pass	Pass	Pass	Pass	Fail	Pass	Pass	Pass	Pass	Pass	Pass	Pass	Pass	Pass	Pass
52	FDR/8/CD14+/basal	Pass	Pass	Pass	Pass	Pass	Pass	Fail	Fail	Pass	Pass	Pass	Pass	Pass	Pass	Pass	Fail	Pass	Pass	Pass	Pass	Fail	Pass	Pass	Pass	Pass	Pass	Pass	Pass	Pass	Pass	Fail	Pass	Fail	Pass	Pass	Pass	Pass	Fail	Pass	Pass	Pass	Pass	Fail	Pass	Pass	Pass	Pass	Pass
76	FDR/8/CD14+/OGTT	Pass	Pass	Pass	Pass	Pass	Pass	Fail	Fail	Pass	Pass	Pass	Pass	Pass	Pass	Pass	Pass	Pass	Pass	Pass	Pass	Fail	Pass	Pass	Pass	Pass	Pass	Pass	Pass	Pass	Pass	Fail	Pass	Fail	Pass	Pass	Pass	Pass	Fail	Pass	Pass	Pass	Pass	Fail	Pass	Pass	Pass	Pass	Pass
72	FDR/9/CD14-/basal	Pass	Pass	Pass	Pass	Pass	Pass	Fail	Fail	Pass	Pass	Pass	Pass	Pass	Pass	Pass	Pass	Pass	Pass	Pass	Pass	Fail	Pass	Pass	Pass	Pass	Pass	Pass	Pass	Pass	Pass	Fail	Pass	Fail	Pass	Pass	Pass	Pass	Fail	Pass	Pass	Pass	Pass	Pass	Pass	Pass	Pass	Pass	Pass
60	FDR/9/CD14+/basal	Pass	Pass	Pass	Pass	Pass	Pass	Fail	Fail	Pass	Pass	Pass	Pass	Pass	Pass	Pass	Pass	Pass	Pass	Pass	Pass	Fail	Pass	Pass	Pass	Pass	Pass	Pass	Pass	Pass	Pass	Fail	Pass	Fail	Pass	Pass	Pass	Pass	Fail	Pass	Pass	Pass	Pass	Fail	Pass	Pass	Pass	Pass	Pass
84	FDR/9/CD14+/OGTT	Pass	Pass	Pass	Pass	Pass	Pass	Fail	Fail	Pass	Pass	Pass	Pass	Pass	Pass	Pass	Pass	Pass	Pass	Pass	Pass	Fail	Pass	Pass	Pass	Pass	Pass	Pass	Pass	Pass	Pass	Fail	Pass	Fail	Pass	Pass	Pass	Pass	Pass	Pass	Pass	Pass	Pass	Pass	Pass	Pass	Pass	Pass	Pass
96	NTC	Fail	Fail	Fail	Fail	Fail	Fail	Fail	Fail	Fail	Fail	Fail	Fail	Fail	Fail	Fail	Fail	Fail	Fail	Fail	Fail	Fail	Fail	Fail	Fail	Fail	Fail	Fail	Fail	Fail	Fail	Fail	Fail	Fail	Fail	Fail	Fail	Fail	Fail	Fail	Fail	Fail	Fail	Fail	Fail	Fail	Fail	Fail	Fail
[truncated: 48 more columns]
